# Supplementary material for: Secretomic analyses of Ruminiclostridium papyrosolvens reveal its enzymatic basis for lignocellulose degradation
Source: Biotechnol Biofuels. 2019 Jul 15;12:183. doi: 10.1186/s13068-019-1522-8 (PMC6628489; doi:10.1186/s13068-019-1522-8)
Supplement: Supplementary file 3 — Additional file 3: Table S2. List of the putative CAZymes in the genome of R. papyrosolvens. [file 13068_2019_1522_MOESM3_ESM.xlsx]

## Sheet: Sheet1
Protein IDa	Locus tag	Old locus tag	Strand	Ortholog in Ccelb	Modular structurec	Predicted function
WP_004619035.1	CPAP_RS09765	Cpap_2102	+	Ccel_0021	Unk-CBM50	peptidoglycan-binding protein
WP_004619111.1	CPAP_RS10150	Cpap_2178	-	Ccel_0109	CE10	hypothetical protein
WP_051132006.1	CPAP_RS10350	Cpap_2220	+	Ccel_0141	GH67	alpha-glucuronidase
WP_004619159.1	CPAP_RS10375	Cpap_2225	+	Ccel_0146	CE4	polysaccharide deacetylase
WP_004619174.1	CPAP_RS10410	Cpap_2232	+	Ccel_0153	GH10	beta-1%2C4-xylanase
WP_004619176.1	CPAP_RS10415	Cpap_2233	+	Ccel_0154	GH2	glycoside hydrolase
WP_004619304.1	CPAP_RS10740	Cpap_2297	+	Ccel_0203	GH3	glycosyl hydrolase
WP_004619317.1	CPAP_RS10765	Cpap_2303	+	Ccel_0210	CE7	acetylesterase
WP_004619343.1	CPAP_RS10830	Cpap_2316	-	Ccel_0215	GH76	hypothetical protein
WP_004619679.1	CPAP_RS11895	Cpap_1888	+	Ccel_0231	GH9-CBM3-Doc1	glycoside hydrolase
WP_004619760.1	CPAP_RS12115	Cpap_1931	+	Ccel_0275	SLH-CBM54-Unk	S-layer protein
WP_004619811.1	CPAP_RS12255	Cpap_1958	-	Ccel_0286	Doc1-CE4	polysaccharide deacetylase
WP_004619877.1	CPAP_RS12490	Cpap_2005	+	Ccel_0335	GH15	glycoside hydrolase
WP_004619971.1	CPAP_RS12680	Cpap_2043	+	Ccel_0374	GH1	beta-glucosidase
WP_004619976.1	CPAP_RS12705	Cpap_2048	+	Ccel_0379	GH5-CBM32-CBM46-Doc1	hypothetical protein
WP_004620972.1	CPAP_RS15725	Cpap_0962	+	Ccel_0417	PL11-Doc1	Dockerin type 1
WP_004621026.1	CPAP_RS15985	Cpap_1019	+	Ccel_0429	GH44-Doc1-CBM44	PKD domain-containing protein
WP_004621924.1	CPAP_RS18750	Cpap_0508	+	Ccel_0567	CE4	polysaccharide deacetylase
WP_004620194.1	CPAP_RS13325	Cpap_1550	+	Ccel_0571	CE4	delta-lactam-biosynthetic de-N-acetylase
WP_004620352.1	CPAP_RS13715	Cpap_1629	-	Ccel_0643	GH18-SLH-SLH-SLH	glycoside hydrolase
WP_004620363.1	CPAP_RS13745	Cpap_1635	+	Ccel_0649	GH30-Doc1	glycoside hydrolase family 30
WP_004622334.1	CPAP_RS19975	Cpap_0250	+	Ccel_0728	CBM3-CBM46-Coh1-Coh1-Coh1-Coh1-CBM46-Coh1-CBM46-CBM46-Coh1	cellulosome anchoring protein cohesin region
WP_004622335.1	CPAP_RS19980	Cpap_0251	+	Ccel_0729	GH48-Doc1	endoglucanase
WP_004622336.1	CPAP_RS19985	Cpap_0252	+	Ccel_0730	GH8-Doc1	endoglucanase
WP_004622338.1	CPAP_RS19990	Cpap_0253	+	Ccel_0731	GH9-CBM3-Doc1	endoglucanase
WP_004622340.1	CPAP_RS19995	Cpap_0254	+	Ccel_0732	CBM4-CBM30-GH9-Doc1	cellulase
WP_004622342.1	CPAP_RS20000	Cpap_0255	+	Ccel_0733	Coh1-Unk	cohesin
WP_004622344.1	CPAP_RS20005	Cpap_0256	+	Ccel_0734	GH9-CBM3-Doc1	glycoside hydrolase
WP_004622346.1	CPAP_RS20010	Cpap_0257	+	Ccel_0735	GH9-CBM3-Doc1	glycosyl hydrolase
WP_004622347.1	CPAP_RS20015	Cpap_0258	+	Ccel_0736	Doc1-GH5	Dockerin type 1
WP_004622348.1	CPAP_RS20020	Cpap_0259	+	Ccel_0737	GH9-Doc1	glycoside hydrolase
WP_004616929.1	CPAP_RS03035	Cpap_3320	+	Ccel_0739/0417	PL11-Doc1	dockerin
WP_004622353.1	CPAP_RS20030	Cpap_0261	+	Ccel_0740	GH5-Doc1	endoglucanase
WP_004622366.1	CPAP_RS20065	Cpap_0269	+	Ccel_0750	GH11-Doc1	glycoside hydrolase
WP_040759482.1	CPAP_RS20080	Cpap_0272	+	Ccel_0752	CBM35-GH26-Doc1	glycoside hydrolase
WP_004622375.1	CPAP_RS20085	Cpap_0273	+	Ccel_0753	GH9-CBM3-Doc1	glycoside hydrolase
WP_040759490.1	CPAP_RS20090	Cpap_0274	+	Ccel_0755	CBM30-GH9-Doc1	endoglucanase
WP_004620752.1	CPAP_RS14950	Cpap_1303	+	Ccel_0815	GH23	lytic transglycosylase
WP_004618982.1	CPAP_RS09480	Cpap_2846	-	Ccel_0840	GH5-CBM11-Doc1	endoglucanase
WP_004622142.1	CPAP_RS19375	Cpap_0517	-	Ccel_0883	CE4	polysaccharide deacetylase
WP_004620579.1	CPAP_RS14420	Cpap_1192	+	Ccel_0931	GH10-Doc1	glycoside hydrolase
WP_004619590.1	CPAP_RS11605	Cpap_1829	-	Ccel_0993	Unk-CBM9-SLH-SLH	S-layer domain-containing protein
WP_004620624.1	CPAP_RS14615	Cpap_1231	+	Ccel_1011	GH43-CBM6	alpha-N-arabinofuranosidase
WP_004615938.1	CPAP_RS00295	Cpap_3742	+	Ccel_1060	Unk-Doc1	dockerin
WP_004616082.1	CPAP_RS00825	Cpap_3849	+	Ccel_1099	GH5-Doc1	endoglucanase
WP_004616088.1	CPAP_RS00840	Cpap_3852	-	Ccel_1101	Doc1-CBM56-cotH	spore coat protein CotH
WP_004616131.1	CPAP_RS00940	Cpap_3875	+	Ccel_1111	CBM50-GH18	glycoside hydrolase
WP_004616159.1	CPAP_RS01025	Cpap_3892	+	Ccel_1125	GH109	oxidoreductase
WP_004616447.1	CPAP_RS01755	Cpap_4043	+	Ccel_1207	GH74-Doc1	Dockerin type 1
WP_004616882.1	CPAP_RS02905	Cpap_3294	-	Ccel_1221	GH51	alpha-N-arabinofuranosidase
WP_004617602.1	CPAP_RS05225	Cpap_2940	+	Ccel_1229	GH43-CBM6-Doc1	sugar-binding protein
WP_004616894.1	CPAP_RS02945	Cpap_3302	+	Ccel_1230	GH10-CBM6-Doc1	sugar-binding protein
WP_004616896.1	CPAP_RS02950	Cpap_3303	+	Ccel_1231	GH43-CBM6-Doc1	carbohydrate-binding protein
WP_004616898.1	CPAP_RS02955	Cpap_3304	+	Ccel_1232	CE1-CBM6-Doc1	carbohydrate-binding protein
WP_040758270.1	CPAP_RS03000	Cpap_3313	+	Ccel_1232	CE1-CBM6-Doc1	carbohydrate-binding protein
WP_004616900.1	CPAP_RS02960	Cpap_3305	+	Ccel_1233	GH43-CBM6-Doc1	sugar-binding protein
WP_004616902.1	CPAP_RS02965	Cpap_3306	+	Ccel_1234	GH62-CBM6-Doc1	sugar-binding protein
WP_004616904.1	CPAP_RS02970	Cpap_3307	+	Ccel_1235	GH43-CBM6-Doc1	carbohydrate-binding protein
WP_004620788.1	CPAP_RS15075	Cpap_1328	-	Ccel_1236	GH127-CBM6-Doc1	hypothetical protein
WP_004616906.1	CPAP_RS02980	Cpap_3309	+	Ccel_1237	GH27-CBM6-Doc1	sugar-binding protein
WP_004616907.1	CPAP_RS02985	Cpap_3310	+	Ccel_1238	GH59-CBM6-Doc1	sugar-binding protein
WP_004616909.1	CPAP_RS02990	Cpap_3311	+	Ccel_1240	GH62-CBM6-Doc1-CE6	sugar-binding protein
WP_004616912.1	CPAP_RS02995	Cpap_3312	+	Ccel_1241	GH95-CBM32-Doc1	sugar-binding protein
WP_004616916.1	CPAP_RS03005	Cpap_3314	+	Ccel_1242	GH30-CBM6-Doc1	carbohydrate-binding protein
WP_004616925.1	CPAP_RS03025	Cpap_3318	+	Ccel_1245	PL10-Doc1	pectate lyase
WP_004616927.1	CPAP_RS03030	Cpap_3319	+	Ccel_1246	CE8-Doc1	pectinesterase
WP_004616935.1	CPAP_RS03050	Cpap_3323	+	Ccel_1249	GH9-CBM3-Doc1	glycoside hydrolase
WP_004616944.1	CPAP_RS03085	Cpap_3330	+	Ccel_1255	GH51	alpha-N-arabinofuranosidase
WP_004616946.1	CPAP_RS03095	Cpap_3332	+	Ccel_1257	GH43	glycoside hydrolase
WP_004616212.1	CPAP_RS01155	Cpap_3919	+	Ccel_1258	GH8	reducing end xylose-releasing exo-oligoxylanase
WP_004616947.1	CPAP_RS03100	Cpap_3333	+	Ccel_1259	GH39	xylan 1%2C4-beta-xylosidase
WP_004616948.1	CPAP_RS03105	Cpap_3334	+	Ccel_1260	CE1	acetylesterase
WP_004616978.1	CPAP_RS03225	Cpap_3358	+	Ccel_1262	CE6	hypothetical protein
WP_004617020.1	CPAP_RS03440	Cpap_3401	+	Ccel_1298	GH8-Doc1	glycoside hydrolase
WP_004617063.1	CPAP_RS03665	Cpap_3444	+	Ccel_1338	Unk-CBM50	serine/threonine phosphatase
WP_004617070.1	CPAP_RS03680	Cpap_3447	+	Ccel_1341	CE4	polysaccharide deacetylase
WP_004617424.1	CPAP_RS04630	Cpap_3635	+	Ccel_1439	GH94	glycosyl transferase
WP_004619528.1	CPAP_RS11415	Cpap_1790	-	Ccel_1549	GH120	membrane protein
WP_004619525.1	CPAP_RS11410	Cpap_1789	-	Ccel_1550	GH18-Doc1	glycoside hydrolase
WP_004619524.1	CPAP_RS11405	Cpap_1788	+	Ccel_1551	CBM35-GH26-Doc1	glycoside hydrolase
WP_004619417.1	CPAP_RS11120	Cpap_1730	+	Ccel_1597	GH27-Doc1	glycoside hydrolase
WP_004619364.1	CPAP_RS10940	Cpap_1693	+	Ccel_1648	GH9-CBM3-Doc1	glycoside hydrolase
WP_051132013.1	CPAP_RS10945	Cpap_1694	+	Ccel_1648	GH9-CBM3-CBM3-Doc1	glycoside hydrolase
WP_004620620.1	CPAP_RS14605	Cpap_1229	+	Ccel_1655	Doc1-Unk	Dockerin type 1
WP_004615832.1	CPAP_RS00030	Cpap_3689	+	Ccel_1656	Unk-CBM6-Doc1	carbohydrate-binding protein
WP_004621947.1	CPAP_RS18795	Cpap_0602	-	Ccel_2017	CE3-Doc1	dockerin
WP_004622061.1	CPAP_RS19090	Cpap_0661	-	Ccel_2073	GH23	lytic transglycosylase
WP_004622108.1	CPAP_RS19280	Cpap_0698	-	Ccel_2109	GH94	glycosyl transferase
WP_004621747.1	CPAP_RS18180	Cpap_0950	+	Ccel_2156	CE10	alpha/beta hydrolase
WP_004621742.1	CPAP_RS18155	Cpap_0945	+	Ccel_2162	Doc1-CE2	acetylxylan esterase
WP_004621736.1	CPAP_RS18125	Cpap_0939	+	Ccel_2169	CBM25-Unk	carbohydrate-binding protein
WP_004616773.1	CPAP_RS02720	Cpap_4240	+	Ccel_2226	CBM30-GH9	glycoside hydrolase
WP_004616770.1	CPAP_RS02715	Cpap_4239	+	Ccel_2227	CE1	platelet-activating factor acetylhydrolase plasma/intracellular isoform II
WP_004616606.1	CPAP_RS02305	Cpap_4155	+	Ccel_2288	GH133	glycogen debranching protein
WP_004616571.1	CPAP_RS02130	Cpap_4120	+	Ccel_2319	CBM22-CBM22-GH10-CBM9-SLH-SLH	glycoside hydrolase
WP_004616570.1	CPAP_RS02125	Cpap_4119	+	Ccel_2320	CBM22-CBM22-GH10-CBM9-SLH-SLH	glycoside hydrolase
WP_004616542.1	CPAP_RS02030	Cpap_4100	-	Ccel_2337	GH5-Doc1	endoglucanase
WP_004616457.1	CPAP_RS01780	Cpap_4048	+	Ccel_2364	SLH-SLH-CBM54	S-layer protein
WP_004618897.1	CPAP_RS09050	Cpap_2753	+	Ccel_2392	CBM4-GH9-Doc1	cellulase
WP_004616871.1	CPAP_RS02880	Cpap_3288	+	Ccel_2395	Doc1-CE3	lipase
WP_004621242.1	CPAP_RS16650	Cpap_0772	+	Ccel_2451	GH42	beta-galactosidase
WP_004621239.1	CPAP_RS16635	Cpap_0769	+	Ccel_2454	GH3	glycosyl hydrolase
WP_004621238.1	CPAP_RS16630	Cpap_0768	+	Ccel_2455	GH31	alpha-xylosidase
WP_004621161.1	CPAP_RS16405	Cpap_0721	+	Ccel_2490	Unk-CBM32	hypothetical protein
WP_004618782.1	CPAP_RS08690	Cpap_2677	-	Ccel_2577	GT84-GH94	carbohydrate-binding protein
WP_004622271.1	CPAP_RS19720	Cpap_0589	+	Ccel_2614	GH43	alpha-N-arabinofuranosidase
WP_004618089.1	CPAP_RS06700	Cpap_3229	+	Ccel_2621	CBM30-GH9-Doc1	glycoside hydrolase
WP_004620424.1	CPAP_RS14010	Cpap_1110	+	Ccel_2669	CBM9-CE1	esterase
WP_004621513.1	CPAP_RS17505	Cpap_0379	+	Ccel_2893	GH18	hypothetical protein
WP_004618460.1	CPAP_RS07760	Cpap_2491	+	Ccel_3210	CE12	lipase
WP_004618416.1	CPAP_RS07650	Cpap_2469	-	Ccel_3228	CE7	hypothetical protein
WP_040758545.1	CPAP_RS06995	Cpap_2339	+	Ccel_3410	GH3	glycoside hydrolase
WP_004618229.1	CPAP_RS06980	Cpap_2336	-	Ccel_3412	GH94	N%2CN'-diacetylchitobiose phosphorylase
WP_004620902.1	CPAP_RS15360	Cpap_1381	-	Ccel_3426	GH4	alpha-glucosidase/alpha-galactosidase
WP_004620915.1	CPAP_RS15425	Cpap_1394	-	Ccel_3438	GH43	arabinofuranosidase
WP_004616010.1	CPAP_RS00470	Cpap_3778	-	None	Unk-CBM50	peptidoglycan-binding protein LysM
WP_004616023.1	CPAP_RS00535	Cpap_3791	+	None	GH109	oxidoreductase
WP_004616041.1	CPAP_RS00630	Cpap_3810	+	None	CE14	LmbE family protein
WP_004616078.1	CPAP_RS00815	Cpap_3847	+	None	GH10	beta-1%2C4-xylanase
WP_004616084.1	CPAP_RS00830	Cpap_3850	+	None	Doc1-Unk	hypothetical protein
WP_004616461.1	CPAP_RS01795	Cpap_4051	-	None	CBM16	hypothetical protein
WP_004616498.1	CPAP_RS01920	Cpap_4075	+	None	GH31	alpha-glucosidase
WP_004616687.1	CPAP_RS02515	Cpap_4198	+	None	CE4	polysaccharide deacetylase
WP_004616847.1	CPAP_RS21215	Cpap_3275	+	None	Unk-Doc1	Dockerin type 1
WP_004616875.1	CPAP_RS02890	Cpap_3290	+	None	CBM2-CE7	cellulose-binding protein II
WP_004616943.1	CPAP_RS03080	Cpap_3329	+	None	GH43	glycosyl hydrolase
WP_004617010.1	CPAP_RS03385	Cpap_3390	-	None	GH113	hydrolase
WP_004617179.1	CPAP_RS03960	Cpap_3503	-	None	GH42	beta-galactosidase
WP_004617283.1	CPAP_RS04230	Cpap_3557	+	None	GH31	glycoside hydrolase family 31
WP_004617561.1	CPAP_RS05130	Cpap_2919	+	None	Doc1-CE3	lipase
WP_004617637.1	CPAP_RS05320	Cpap_2959	+	None	CE4	polysaccharide deacetylase
WP_004618414.1	CPAP_RS07645	Cpap_2468	+	None	Doc1-Unk	dockerin
WP_004618534.1	CPAP_RS21260	Cpap_2528	-	None	CE3	lipolytic protein G-D-S-L family
WP_004618579.1	CPAP_RS08150	Cpap_2568	+	None	Unk-CBM50	peptidoglycan-binding protein
WP_004618892.1	CPAP_RS09030	Cpap_2748	+	None	Unk-CBM13-Doc1	hypothetical protein
WP_004618893.1	CPAP_RS09035	Cpap_2749	-	None	GH53-CBM6-Doc1	carbohydrate-binding protein
WP_004618894.1	CPAP_RS09040	Cpap_2750	-	None	GH113	hypothetical protein
WP_004618915.1	CPAP_RS09140	Cpap_2772	-	None	CE1	esterase
WP_004618939.1	CPAP_RS09265	Cpap_2798	-	None	GH109	oxidoreductase
WP_004618955.1	CPAP_RS09345	Cpap_2814	+	None	GH39	glycoside hydrolase family 39
WP_004618956.1	CPAP_RS09350	Cpap_2815	+	None	GH39	AraC family transcriptional regulator
WP_004618961.1	CPAP_RS09365	Cpap_2820	-	None	CBM51-CBM62-Unk	glycosyl hydrolase family 98 carbohydrate-binding module
WP_004618990.1	CPAP_RS09520	Cpap_2855	-	None	GH30-CBM6-Doc1	carbohydrate-binding protein
WP_004618994.1	CPAP_RS09540	Cpap_2859	-	None	GH51-CBM3-Doc1	type 3a cellulose-binding domain protein
WP_004618995.1	CPAP_RS09545	Cpap_2860	-	None	GH43-CBM6	xylan 1%2C4-beta-xylosidase
WP_004619078.1	CPAP_RS09985	Cpap_2145	-	None	GH31	family 31 glucosidase
WP_004619245.1	CPAP_RS10580	Cpap_2266	+	None	GH27	glycoside hydrolase
WP_004619366.1	CPAP_RS10950	Cpap_1695	+	None	CBM4-Unk	spore coat protein CotH
WP_004619410.1	CPAP_RS11100	Cpap_1726	+	None	GH43-Doc1	beta-xylosidase
WP_004619535.1	CPAP_RS11435	Cpap_1794	-	None	Unk-CBM32	coagulation factor 5/8 type domain protein
WP_004619569.1	CPAP_RS11515	Cpap_1810	-	None	CE10	hypothetical protein
WP_004619648.1	CPAP_RS11820	Cpap_1874	-	None	CBM3-Unk	type 3a cellulose-binding domain protein
WP_004619672.1	CPAP_RS11880	Cpap_1885	+	None	GT4-GH3	glycoside hydrolase family 3
WP_004619839.1	CPAP_RS12395	Cpap_1986	+	None	Unk-CBM46-SLH-SLH-SLH	DUF291 domain-containing protein
WP_004620452.1	CPAP_RS14080	Cpap_1124	+	None	Coh2-Doc1	cellulosome anchoring protein cohesin region
WP_004620454.1	CPAP_RS14085	Cpap_1125	+	None	Doc2-Unk	hypothetical protein
WP_004620517.1	CPAP_RS14250	Cpap_1157	+	None	GH117-CBM6-Doc1	carbohydrate-binding protein
WP_004620520.1	CPAP_RS14260	Cpap_1159	+	None	GH11-CBM6-CE4	endo-1%2C4-beta-xylanase
WP_004620522.1	CPAP_RS14265	Cpap_1160	+	None	GH74	hypothetical protein
WP_004620561.1	CPAP_RS14350	Cpap_1178	+	None	GH4	6-phospho-beta-glucosidase
WP_004620576.1	CPAP_RS14405	Cpap_1189	-	None	CE14	GlcNAc-PI de-N-acetylase
WP_004620597.1	CPAP_RS14510	Cpap_1210	+	None	GH109	oxidoreductase
WP_004620600.1	CPAP_RS14525	Cpap_1213	+	None	CE9	N-acetylglucosamine-6-phosphate deacetylase
WP_004620603.1	CPAP_RS14540	Cpap_1216	+	None	GH109	oxidoreductase
WP_004621039.1	CPAP_RS16050	Cpap_1033	+	None	GH127	hypothetical protein
WP_004621234.1	CPAP_RS16610	Cpap_0764	-	None	GH95	alpha-L-fucosidase
WP_004621354.1	CPAP_RS17035	Cpap_0294	-	None	CE10	carboxylesterase
WP_004621926.1	CPAP_RS18755	Cpap_0509	+	None	Unk-Doc1	transglutaminase
WP_004622169.1	CPAP_RS19445	Cpap_0531	+	None	CE10	esterase
WP_004622351.1	CPAP_RS20025	Cpap_0260	+	None	GH5-Doc1	mannan endo-1%2C4-beta-mannosidase
WP_040758267.1	CPAP_RS02975		+	None	GH127-Doc1	hypothetical protein
WP_040758420.1	CPAP_RS05875		+	None	Unk-CBM3	hypothetical protein
WP_040759149.1	CPAP_RS14375	Cpap_1183	+	None	SLH-SLH-SLH-CBM54-Unk	S-layer protein
WP_051132012.1	CPAP_RS21320	Cpap_1750	-	None	SLH-SLH-SLH-GH25	hypothetical protein
a The protein identification numbers are given according to the RefSeq accession number on the NCBI server. Proteins encoding dockerin and cohesin domain are respectively highlighted in filled yellow and orange.
b Orthologous genes from R. cellulolyticum are identified via BLAST with high Max score more than 300. Proteins encoded by cip-cel and xyl-doc gene clusters are highlighted in filled green.
c Doc1 or Doc2: dockerin type I or II module; Coh1 or Coh2: cohesin type I or II module; SLH: surface-layer homology sequence; Unk: unknown function module or sequence.
Putative reading frames in the genome of R. papyrosolvens encoidng CAZymes are listed.
