# Supplementary material for: Secretomic analyses of Ruminiclostridium papyrosolvens reveal its enzymatic basis for lignocellulose degradation
Source: Biotechnol Biofuels. 2019 Jul 15;12:183. doi: 10.1186/s13068-019-1522-8 (PMC6628489; doi:10.1186/s13068-019-1522-8)
Supplement: Supplementary file 6 — Additional file 6: Table S3. The LFQ intensity of proteins in secretomes under various carbon substrates in R. papyrosolvens. [file 13068_2019_1522_MOESM6_ESM.xlsx]

## Sheet: Sheet1
Prtein ID	Locus tag	Old locus tag	Predicted function	Signal peptidea	COG	LFQ intensity
	Locus tag	Old locus tag				Glucose-1	Glucose-2	Glucose-3	Cellobiose-1	Cellobiose-2	Cellobiose-3	Cellulose-1	Cellulose-2	Cellulose-3	Corn stover-1	Corn stover-2	Corn stover-3
WP_004615832.1	CPAP_RS00030	Cpap_3689	carbohydrate-binding protein	SP(Sec/SPI)	X	5429200	4.98672e+06	4.24098e+06	2.10552e+06	0	1.71128e+06	3.4488e+06	0	0	5.59763e+06	4.06625e+06	4.40822e+06
WP_004615850.1	CPAP_RS00075	Cpap_3698	acetyl-CoA carboxylase	OTHER	I	25090000	2.08048e+07	2.01154e+07	2.21203e+07	2.06658e+07	2.2304e+07	1.46297e+07	1.67906e+07	8.58351e+06	1.49123e+07	2.38185e+07	1.27288e+07
WP_004615852.1	CPAP_RS00080	Cpap_3699	acetyl-CoA carboxylase biotin carboxyl carrier protein subunit	OTHER	H	0	0	0	1.8435e+06	3.48976e+06	0	0	0	0	0	0	1.08228e+06
WP_004615859.1	CPAP_RS00100	Cpap_3703	acyltransferase	OTHER	Q	0	6.06088e+06	9.82283e+06	0	0	5.09811e+06	0	0	0	0	0	3.8028e+06
WP_004615933.1	CPAP_RS00280	Cpap_3739	nitroreductase	OTHER	C	6242600	6.02971e+06	3.15625e+06	4.0423e+06	2.82354e+06	1.67714e+06	2.24815e+06	2.06298e+06	0	2.03297e+06	0	0
WP_004615938.1	CPAP_RS00295	Cpap_3742	dockerin	SP(Sec/SPI)	E	146400000	1.88723e+08	1.94481e+08	2.41402e+07	2.95419e+07	3.14366e+07	1.41338e+08	1.52659e+08	9.85333e+07	8.06e+08	1.0836e+09	7.05868e+08
WP_004616010.1	CPAP_RS00470	Cpap_3778	peptidoglycan-binding protein LysM	SP(Sec/SPI)	S	53750000	4.48778e+07	4.93607e+07	9.22086e+06	7.05057e+06	6.73368e+06	4.80886e+07	3.2585e+07	4.27717e+07	5.52698e+07	4.54453e+07	3.31962e+07
WP_004616031.1	CPAP_RS00580	Cpap_3800	3-Oxoacyl-(acyl-carrier-protein (ACP)) synthase III domain-containing protein	OTHER	I	0	0	0	0	0	0	8.57863e+06	7.08086e+06	5.39542e+06	2.77257e+06	3.22909e+06	0
WP_004616050.1	CPAP_RS00675	Cpap_3819	radical SAM protein	OTHER	J	0	0	2.88302e+06	0	0	3.76422e+06	3.45628e+06	4.5578e+06	9.55711e+06	0	3.33073e+06	2.4313e+06
WP_004616055.1	CPAP_RS00700	Cpap_3824	MBL fold metallo-hydrolase	OTHER	G	0	0	0	0	0	0	2.9946e+06	3.81394e+06	4.12741e+06	0	2.48747e+06	2.04643e+06
WP_004616056.1	CPAP_RS00705	Cpap_3825	3-methyladenine DNA glycosylase	OTHER	L	6275700	0	3.88859e+06	0	0	0	6.06909e+06	5.48113e+06	0	6.58966e+06	0	0
WP_004616059.1	CPAP_RS00720	Cpap_3828	AMP-dependent ligase	OTHER	Q	0	0	0	0	0	1.80681e+06	3.09021e+07	4.76685e+07	3.07418e+07	2.94879e+06	2.55779e+06	2.49762e+06
WP_004616060.1	CPAP_RS00725	Cpap_3829	PhpK family radical SAM P-methyltransferase	OTHER	R	0	0	0	0	0	0	1.09213e+07	1.27353e+07	7.51893e+06	0	4.27665e+06	4.00065e+06
WP_004616061.1	CPAP_RS00730	Cpap_3830	alpha/beta hydrolase fold protein	OTHER	M	0	0	0	0	0	0	4.98922e+06	4.39789e+06	2.25816e+06	0	3.59315e+06	0
WP_004616063.1	CPAP_RS00740	Cpap_3832	B12-binding domain-containing radical SAM protein	OTHER	R	3401400	1.10039e+06	1.12303e+06	0	3.1511e+06	1.00712e+06	1.39046e+08	1.29841e+08	9.52403e+07	1.50695e+07	1.07353e+07	3.75793e+06
WP_004616065.1	CPAP_RS00750	Cpap_3834	aspartate aminotransferase	OTHER	E	0	0	372351	0	0	995511	5.78825e+07	5.56295e+07	2.63708e+07	1.07152e+07	1.05884e+07	2.53936e+06
WP_004616080.1	CPAP_RS00820	Cpap_3848	methionine--tRNA ligase	OTHER	J	58256000	5.28238e+07	4.2222e+07	7.17985e+07	7.03643e+07	4.92771e+07	5.3711e+07	4.66069e+07	3.63091e+07	4.52968e+07	4.0815e+07	3.01941e+07
WP_004616082.1	CPAP_RS00825	Cpap_3849	endoglucanase	SP(Sec/SPI)	G	295490000	3.09836e+08	3.24136e+08	1.00145e+08	1.1165e+08	1.45871e+08	1.65157e+08	1.37881e+08	1.60062e+08	2.30393e+08	2.5309e+08	3.23864e+08
WP_004616084.1	CPAP_RS00830	Cpap_3850	hypothetical protein	SP(Sec/SPI)	R	119540000	1.25537e+08	1.85858e+08	3.18271e+07	4.92384e+07	2.72129e+07	5.80397e+07	8.70953e+07	1.59979e+08	1.14181e+08	1.17693e+08	8.50874e+07
WP_004616088.1	CPAP_RS00840	Cpap_3852	spore coat protein CotH	SP(Sec/SPI)	G	22498000	2.20524e+07	2.08051e+07	2.60858e+07	2.48941e+07	3.69214e+07	3.04886e+07	2.42575e+07	2.27658e+07	4.87704e+07	7.3725e+07	8.83876e+07
WP_004616090.1	CPAP_RS00845	Cpap_3853	UDP-N-acetyl-D-galactosamine dehydrogenase	OTHER	M	0	0	0	0	0	0	1.51564e+07	1.39315e+07	1.39387e+07	1.55258e+07	1.27293e+07	5.79493e+06
WP_004616131.1	CPAP_RS00940	Cpap_3875	glycoside hydrolase	OTHER	D	0	0	0	0	0	0	2.0385e+07	2.51819e+07	1.4144e+07	1.25781e+07	1.34575e+07	4.60452e+06
WP_004616139.1	CPAP_RS00965	Cpap_3880	hypothetical protein	LIPO(Sec/SPII)	M	71498000	9.08023e+07	4.50699e+07	4.8954e+07	5.40535e+07	3.45254e+07	1.02271e+08	1.12699e+08	1.00616e+08	6.83164e+07	6.6865e+07	4.28433e+07
WP_004616146.1	CPAP_RS00980	Cpap_3883	aldo/keto reductase	OTHER	R	197270000	2.10179e+08	2.03771e+08	1.38865e+08	1.37097e+08	1.43382e+08	1.13928e+08	1.11432e+08	1.29749e+08	1.33186e+08	1.28744e+08	1.45123e+08
WP_004616151.1	CPAP_RS01000	Cpap_3887	arginine decarboxylase	OTHER	E	7332800	5.74419e+06	4.35436e+06	1.57311e+07	1.14422e+07	1.03451e+07	7.06477e+06	4.18166e+06	4.61804e+06	4.4515e+06	4.23322e+06	4.39316e+06
WP_004616161.1	CPAP_RS01030	Cpap_3893	copper amine oxidase	SP(Sec/SPI)	L	0	1.67456e+06	2.86375e+06	0	0	0	0	0	0	0	0	0
WP_004616165.1	CPAP_RS01040	Cpap_3895	saccharopine dehydrogenase	OTHER	E	8472800	9.39038e+06	5.14266e+06	5.49145e+06	8.2469e+06	3.66702e+06	5.11692e+06	5.36868e+06	3.46325e+06	4.97941e+06	7.01887e+06	4.71663e+06
WP_004616175.1	CPAP_RS01065	Cpap_3900	ABC transporter substrate-binding protein	LIPO(Sec/SPII)	G	9432500	1.34792e+07	8.17365e+06	1.23802e+06	0	1.27616e+06	1.48982e+08	8.66854e+07	1.48206e+08	2.25181e+08	1.997e+08	1.45809e+08
WP_004616187.1	CPAP_RS01095	Cpap_3906	aldo/keto reductase	OTHER	R	1837500	1.95401e+06	1.51333e+06	2.1743e+06	2.21322e+06	1.77653e+06	2.18453e+06	1.74458e+06	2.92585e+06	2.27194e+06	2.05521e+06	1.21686e+06
WP_004616204.1	CPAP_RS01140	Cpap_3916	type 11 methyltransferase	OTHER	H	0	3.74262e+06	5.52099e+06	6.95109e+06	6.80043e+06	8.17744e+06	1.2159e+07	7.30443e+06	1.00323e+07	8.75387e+06	8.34503e+06	4.32537e+06
WP_004616212.1	CPAP_RS01155	Cpap_3919	reducing end xylose-releasing exo-oligoxylanase	OTHER	G	7632300	7.65406e+06	5.54066e+06	8.78383e+06	9.12999e+06	5.99309e+06	9.33013e+06	8.71759e+06	5.34851e+06	5.98902e+06	5.33531e+06	3.95649e+06
WP_004616222.1	CPAP_RS01180	Cpap_3924	carbohydrate kinase	SP(Sec/SPI)	G	22005000	2.22921e+07	3.15095e+07	1.36236e+07	1.77754e+07	1.30014e+07	1.08932e+07	1.05208e+07	9.63681e+06	1.17285e+07	1.575e+07	9.82414e+06
WP_004616236.1	CPAP_RS01215	Cpap_3931	pyruvate:ferredoxin (flavodoxin) oxidoreductase	OTHER	C	1456200000	1.35901e+09	1.4837e+09	1.93916e+09	1.78475e+09	1.84808e+09	2.64874e+09	2.51819e+09	2901943000	2.20552e+09	2.10705e+09	2.18796e+09
WP_004616243.1	CPAP_RS01235	Cpap_3935	rubrerythrin	OTHER	P	0	0	0	0	0	0	2.75726e+07	2.05962e+07	5.64788e+07	1.16758e+07	8.4208e+06	1.09617e+07
WP_004616253.1	CPAP_RS01255	Cpap_3939	hypothetical protein	SP(Sec/SPI)	C	0	0	0	1.77757e+06	1.73679e+06	0	6.71395e+06	7.9678e+06	4155675	1.36874e+07	9.76692e+06	4.2777e+06
WP_004616290.1	CPAP_RS01350	Cpap_3958	hypothetical protein	OTHER	S	21495000	1.92919e+07	1.58286e+07	1.95746e+07	1.36866e+07	9.28061e+06	5.39636e+06	3.51918e+06	2.97607e+06	3.29539e+06	4.20245e+06	6.45068e+06
WP_004616301.1	CPAP_RS01380	Cpap_3964	valine--tRNA ligase	OTHER	J	4.7311e+07	4.01763e+07	4.0291e+07	5.27717e+07	5.30139e+07	6.82874e+07	4.07232e+07	4.11145e+07	4.27521e+07	3.77042e+07	3.43718e+07	3.79679e+07
WP_004616305.1	CPAP_RS01390	Cpap_3966	NAD(+) synthase	OTHER	R	2137200	0	3.64257e+06	6.84762e+06	4.26399e+06	3.96156e+06	8.23323e+06	6.2164e+06	4.83855e+06	8.00788e+06	3.52394e+06	2.10932e+06
WP_004616311.1	CPAP_RS01405	Cpap_3969	hypothetical protein	SP(Sec/SPI)	S	6022000	4.47376e+06	0	0	1.14496e+06	0	1.34537e+06	1.12451e+06	0	0	806311	0
WP_004616315.1	CPAP_RS01415	Cpap_3971	phosphoglucosamine mutase	OTHER	G	31569000	3.30326e+07	4.5542e+07	3.66205e+07	3.15896e+07	7.03011e+07	2.09697e+07	1.89289e+07	24189750	1.41973e+07	1.51965e+07	2.04238e+07
WP_004616317.1	CPAP_RS01420	Cpap_3972	glutamine--fructose-6-phosphate aminotransferase	OTHER	M	0	2.1233e+06	1.3827e+06	2.57227e+06	2.48507e+06	2.61142e+06	3.24663e+06	5.71117e+06	4.18733e+06	3.87147e+06	5.69808e+06	3.88003e+06
WP_004616325.1	CPAP_RS01430	Cpap_3975	heat-shock protein Hsp20	OTHER	O	0	0	0	0	0	0	1.29261e+07	1.33852e+07	1.45108e+07	9.87884e+06	1.12213e+07	5.35116e+06
WP_004616329.1	CPAP_RS01440	Cpap_3977	molecular chaperone GroES	OTHER	O	0	2.01284e+06	1.47045e+06	9.50288e+06	6.98256e+06	4.3699e+06	0	0	0	0	0	0
WP_004616331.1	CPAP_RS01445	Cpap_3978	60 kDa chaperone family%3B promotes refolding of misfolded polypeptides especially under stressful conditions%3B forms two stacked rings of heptamers to form a barrel-shaped 14mer%3B ends can be capped by GroES%3B misfolded proteins enter the barrel where they are refolded when GroES binds%3B many bacteria have multiple copies of the groEL gene which are active under different environmental condi…	OTHER	O	8570000	4.75804e+06	4.08851e+06	9.69343e+06	1.23911e+07	6.61441e+06	4.74795e+06	5.66132e+06	2.38281e+06	3.72874e+06	6.26284e+06	4.34081e+06
WP_004616334.1	CPAP_RS01455	Cpap_3980	hypothetical protein	OTHER	G	141480000	1.41064e+08	1.18181e+08	1.96613e+08	1.70565e+08	2.2348e+08	9.67515e+07	8.59053e+07	8.16475e+07	9.40842e+07	7.14962e+07	7.25583e+07
WP_004616447.1	CPAP_RS01755	Cpap_4043	Dockerin type 1	SP(Sec/SPI)	R	309330000	2.64185e+08	2.95231e+08	3.00788e+07	2.00651e+07	1.98761e+07	1.18007e+08	1.09564e+08	9.08121e+07	4.27029e+08	3.63326e+08	4.90926e+08
WP_004616457.1	CPAP_RS01780	Cpap_4048	S-layer protein	SP(Sec/SPI)	R	4710600	2.3444e+06	5.51545e+06	0	4.89464e+06	398318	4.42426e+06	1.40227e+07	4.69285e+06	7.35117e+06	1.62656e+07	5.60854e+06
WP_004616459.1	CPAP_RS01785	Cpap_4049	hypothetical protein	SP(Sec/SPI)	R	864060000	8.59824e+08	1.03383e+09	8.1409e+08	8.3782e+08	9.24647e+08	3.7143e+08	3.22858e+08	382074000	3.85613e+08	3.8249e+08	5.86226e+08
WP_004616461.1	CPAP_RS01795	Cpap_4051	hypothetical protein	SP(Sec/SPI)	R	512330000	5.3826e+08	5.78563e+08	5.79033e+08	6.6269e+08	8.2442e+08	2.57165e+08	2.28895e+08	2.61693e+08	2.06308e+08	1.96161e+08	4.95225e+08
WP_004616471.1	CPAP_RS01820	Cpap_4056	LPXTG-motif cell wall anchor domain protein	SP(Sec/SPI)	S	153150000	1.55946e+08	1.03648e+08	1.30386e+08	1.44203e+08	1.18754e+08	1.0519e+08	1.10963e+08	9.70522e+07	1.08743e+08	1.06993e+08	1.16997e+08
WP_004616475.1	CPAP_RS01830	Cpap_4058	transglutaminase	SP(Sec/SPI)	O	3275800	6.93619e+06	0	0	0	0	0	2.77966e+06	2.43213e+06	0	0	813347
WP_004616478.1	CPAP_RS01840	None	forms dimers and octamers%3B involved in conversion of glycerol to dihydroxy-acetone	OTHER	C	28863000	1.58058e+07	3.18572e+07	0	0	1.02078e+06	0	0	1.07833e+06	3.48761e+06	4.80371e+06	5.07177e+06
WP_004616516.1	CPAP_RS01970	Cpap_4087	hypothetical protein	SP(Sec/SPI)	R	355220000	3.55165e+08	2.67996e+08	1.0287e+08	1.03675e+08	7.04323e+07	6.79328e+07	6.52144e+07	3.48671e+07	6.07342e+07	5.78641e+07	5.77488e+07
WP_004616542.1	CPAP_RS02030	Cpap_4100	endoglucanase	SP(Sec/SPI)	G	41281000	3.96003e+07	6.80147e+07	7.16641e+06	6.58819e+06	9.76619e+06	2.5767e+06	2.21342e+06	2.83962e+06	1.2532e+07	2.69639e+07	2.98797e+07
WP_004616546.1	CPAP_RS02040	Cpap_4102	copper amine oxidase	SP(Sec/SPI)	R	34093000	2.32697e+07	4.22043e+07	1.60084e+07	1.54986e+07	2.69655e+07	2.12709e+07	0	8.77823e+06	0	0	1.42704e+07
WP_004616564.1	CPAP_RS02095	Cpap_4113	phosphopantetheine-binding protein	OTHER	Q	0	1.71671e+06	2.53648e+06	0	0	984054	0	1.10556e+06	3335291	0	0	737224
WP_004616570.1	CPAP_RS02125	Cpap_4119	glycoside hydrolase	SP(Sec/SPI)	G	882540	1.09433e+06	2.14659e+06	930756	964679	3.25641e+06	1.28279e+08	8.83765e+07	1.21855e+08	3.05849e+08	2.59271e+08	1.57926e+08
WP_004616571.1	CPAP_RS02130	Cpap_4120	glycoside hydrolase	SP(Sec/SPI)	G	3004500	2.11278e+06	1.20381e+06	0	0	0	5.84943e+06	3.62853e+06	2.57205e+06	1.75392e+07	3.23685e+07	2.21698e+07
WP_004616585.1	CPAP_RS02195	Cpap_4134	aldo/keto reductase	OTHER	R	2769300	2.41308e+06	2.83059e+06	0	0	1.22077e+06	0	0	0	0	0	1.33124e+06
WP_004616586.1	CPAP_RS02200	Cpap_4135	NADH dehydrogenase	OTHER	C	10214000	1.50755e+07	2.08573e+07	2.80904e+07	4.05341e+07	4.65904e+07	1.47316e+07	2.29975e+07	1.44304e+07	2.93787e+07	4.65273e+07	8.40341e+06
WP_004616587.1	CPAP_RS02205	Cpap_4136	NADH dehydrogenase	OTHER	C	4.0683e+08	4.06585e+08	3.47075e+08	4.86425e+08	4.38504e+08	5.18741e+08	2.96569e+08	2.79754e+08	3.24026e+08	3.76835e+08	3.58955e+08	357677500
WP_004616588.1	CPAP_RS02210	Cpap_4137	ferredoxin	OTHER	C	138980000	1.08751e+08	1.3187e+08	1.59388e+08	1.45395e+08	1.45036e+08	1.30524e+08	1.13389e+08	150927500	1.87594e+08	1.70759e+08	1.46543e+08
WP_004616601.1	CPAP_RS02280	Cpap_4150	HPr(Ser) kinase/phosphatase	OTHER	T	10127000	1.05047e+07	9.78028e+06	1.03785e+07	1.34362e+07	1.64869e+07	2.4564e+07	2.58902e+07	3.48941e+07	2.40423e+07	2.63282e+07	1.34973e+07
WP_004616602.1	CPAP_RS02285	Cpap_4151	phosphatase	OTHER	E	8748000	6.41129e+06	4.83161e+06	7.53961e+06	9.1019e+06	9.79274e+06	9.48243e+06	7.45478e+06	8.20234e+06	7.4669e+06	1.00746e+07	4.31499e+06
WP_004616609.1	CPAP_RS02320	Cpap_4158	anti-sigma F factor	OTHER	T	0	0	1.65376e+06	2.8421e+06	2.83786e+06	2.09823e+06	3.51531e+06	3.35502e+06	6.51556e+06	0	0	2.62963e+06
WP_004616615.1	CPAP_RS02350	Cpap_4164	chemotaxis protein CheC	OTHER	N	3894400	2.87849e+06	2.08532e+06	7.89547e+06	5.34233e+06	2.68987e+06	1.60732e+06	0	1.33771e+06	0	0	1.42002e+06
WP_004616623.1	CPAP_RS02360	Cpap_4166	hypothetical protein	OTHER	E	30822000	3.39676e+07	3.07026e+07	3.61393e+07	3.78369e+07	3.57894e+07	5.73268e+07	5.11615e+07	53176100	3.6229e+07	4.36e+07	2.63454e+07
WP_004616625.1	CPAP_RS02365	Cpap_4167	hypothetical protein	OTHER	S	3716500	4.8361e+06	4.59796e+06	8.72942e+06	6.97933e+06	9.1706e+06	4.33511e+06	6.62034e+06	6.62795e+06	5.24077e+06	5.56871e+06	3.79936e+06
WP_004616627.1	CPAP_RS02370	Cpap_4168	type I glyceraldehyde-3-phosphate dehydrogenase	OTHER	G	3210800000	3.77284e+09	4.83771e+09	5.2162e+09	5.31091e+09	5.98642e+09	1.84915e+09	1.78699e+09	2.22989e+09	1.94999e+09	2.02472e+09	3.01395e+09
WP_004616634.1	CPAP_RS02385	Cpap_4170	hypothetical protein	SP(Sec/SPI)	G	8177900	1.26267e+07	8.59518e+06	5.13197e+06	1.06336e+07	8.92553e+06	4.32154e+06	3.1743e+06	1.89706e+06	4.40944e+06	4.95165e+06	2.3511e+06
WP_004616636.1	CPAP_RS02390	Cpap_4171	trans-2-enoyl-CoA reductase	OTHER	I	91591000	7.58301e+07	4.72891e+07	9.01697e+07	9.1979e+07	3.19685e+07	5.46587e+07	3.9889e+07	3.87224e+07	3.61622e+07	3.91129e+07	3.23927e+07
WP_004616666.1	CPAP_RS02460	Cpap_4187	hypothetical protein	LIPO(Sec/SPII)	R	0	0	0	6.03948e+06	8.48179e+06	1.7411e+06	0	0	0	0	0	0
WP_004616670.1	CPAP_RS02470	Cpap_4189	2%2C3-bisphosphoglycerate-independent phosphoglycerate mutase	OTHER	G	150590000	1.4725e+08	1.58583e+08	1.55367e+08	1.61223e+08	1.46903e+08	1.20018e+08	1.34542e+08	1.13036e+08	1.59059e+08	1.28753e+08	9.23665e+07
WP_004616681.1	CPAP_RS02500	None	catalyzes the formation of phosphoenolpyruvate from 2-phospho-D-glycerate in glycolysis	OTHER	G	107840000	1.46009e+08	8.78146e+07	2.05816e+08	3.17901e+08	1.47805e+08	3.80869e+08	4.47944e+08	3.73045e+08	1.92778e+08	2.64215e+08	2.14326e+08
WP_004616695.1	CPAP_RS02535	Cpap_4202	ribonuclease R	OTHER	K	0	0	2.84568e+06	5.30242e+06	5.48139e+06	4.49205e+06	9.6265e+06	9.3281e+06	8.54141e+06	5.94095e+06	8.09591e+06	6.0545e+06
WP_004616702.1	CPAP_RS02545	Cpap_4204	HPr kinase	OTHER	T	4265300	3.72557e+06	4.07847e+06	1.74318e+07	1.46984e+07	9.45663e+06	1.58384e+07	1.79514e+07	1.3553e+07	2.35201e+07	1.62924e+07	4.40128e+06
WP_004616714.1	CPAP_RS02570	Cpap_4209	hypothetical protein	OTHER	S	18965000	2.71991e+07	1.50498e+07	2.85144e+07	4.6105e+07	1.9329e+07	3.72131e+07	4.9744e+07	1.53769e+07	4.45432e+07	3.66726e+07	7.84714e+06
WP_004616718.1	CPAP_RS02580	Cpap_4211	type I restriction endonuclease subunit R	OTHER	V	0	0	290020	1.59255e+06	328314	0	185495	221785	0	0	0	0
WP_004616749.1	CPAP_RS02655	Cpap_4226	NADH dehydrogenase	LIPO(Sec/SPII)	C	1773000	3.40084e+06	2.18352e+06	2.51235e+06	1.56807e+06	2.20407e+06	3.45319e+06	0	1.38199e+06	0	0	1.32523e+06
WP_004616773.1	CPAP_RS02720	Cpap_4240	glycoside hydrolase	LIPO(Sec/SPII)	S	0	0	1.07478e+06	0	0	1.30757e+06	0	3.24106e+06	2.09329e+06	2.54987e+06	0	1.62279e+06
WP_004616775.1	CPAP_RS02725	Cpap_4241	flavin reductase	LIPO(Sec/SPII)	C	0	0	1.88195e+06	0	0	2.02539e+06	1.03459e+07	1.16984e+07	1.71873e+07	1.26214e+07	1.26332e+07	7.09394e+06
WP_004616777.1	CPAP_RS02730	Cpap_4242	formate acetyltransferase	OTHER	C	4249700	4.81261e+06	2.98836e+06	8.70665e+06	7.11839e+06	5.00601e+06	7.68764e+06	7.43999e+06	6.66141e+06	0	3.5804e+06	4.54085e+06
WP_004616787.1	CPAP_RS02760	Cpap_4248	6-phosphofructokinase	OTHER	G	692090000	7.23971e+08	6.36935e+08	5.49317e+08	6.14493e+08	5.01754e+08	2.94231e+08	2.98915e+08	2.55498e+08	3.39192e+08	3.15859e+08	3.70558e+08
WP_004616789.1	CPAP_RS02765	Cpap_4249	fructose-bisphosphate aldolase	OTHER	G	2191500000	1.99806e+09	2.26341e+09	1.61094e+09	1.49793e+09	1.73344e+09	1.68188e+09	1.44061e+09	1.39951e+09	1.7398e+09	1.5008e+09	1.20032e+09
WP_004616794.1	CPAP_RS02780	Cpap_4252	hypothetical protein	SP(Sec/SPI)	S	10810000	8.26091e+06	6.40901e+06	3.9596e+06	4.60413e+06	5.17254e+06	7.11285e+06	5.91004e+06	5.58977e+06	4.87798e+06	3.69553e+06	3.99847e+06
WP_004616847.1	CPAP_RS21215	Cpap_3275	Dockerin type 1	SP(Sec/SPI)	K	296820000	3.16647e+08	2.86407e+08	5.77242e+07	6.21451e+07	5.00896e+07	3.24467e+07	3.7076e+07	2.68016e+07	6.24503e+07	6.18864e+07	5.08402e+07
WP_004616858.1	CPAP_RS02845	Cpap_3281	tryptophanase	OTHER	E	37542000	3.27314e+07	3.62025e+07	4.09279e+07	4.65125e+07	4.64782e+07	6.52909e+07	5.63989e+07	6.14093e+07	4.55772e+07	5.19245e+07	3.57241e+07
WP_004616871.1	CPAP_RS02880	Cpap_3288	lipase	SP(Sec/SPI)	E	19750000	1.70572e+07	2.70798e+07	5.21582e+06	5.29354e+06	7.62282e+06	1.31684e+07	8.1633e+06	9.18346e+06	4.1636e+07	3.31484e+07	3.48573e+07
WP_004616875.1	CPAP_RS02890	Cpap_3290	cellulose-binding protein II	SP(Sec/SPI)	T	21396000	2.24105e+07	1.80639e+07	3.9675e+06	4.65338e+06	2.4508e+06	1.87104e+06	0	2.03713e+06	3.34761e+06	3.1098e+06	5.28609e+06
WP_004616882.1	CPAP_RS02905	Cpap_3294	alpha-N-arabinofuranosidase	OTHER	G	5437800	4.96048e+06	2.0846e+06	2.66031e+06	2.44986e+06	3.67408e+06	5.61462e+06	4.05673e+06	7.15761e+06	7.01134e+06	8.13555e+06	4.65702e+06
WP_004616885.1	CPAP_RS02915	Cpap_3296	LacI family transcriptional regulator	LIPO(Sec/SPII)	G	7262600	5.14445e+06	7.124e+06	3.06914e+06	1.70852e+06	2.87462e+06	1.08904e+07	1.39182e+07	8.48201e+06	6.94586e+07	7.95278e+07	4.1616e+07
WP_004616894.1	CPAP_RS02945	Cpap_3302	sugar-binding protein	SP(Sec/SPI)	G	2319900	1.24571e+06	862248	0	0	494956	4.01984e+06	4.36415e+06	2167567	5.81186e+07	6.1758e+07	1.58971e+08
WP_004616896.1	CPAP_RS02950	Cpap_3303	carbohydrate-binding protein	SP(Sec/SPI)	G	0	0	0	0	0	0	0	0	0	3.03045e+07	2.81938e+07	3.32126e+07
WP_004616898.1	CPAP_RS02955	Cpap_3304	carbohydrate-binding protein	SP(Sec/SPI)	G	0	308936	162895	0	0	0	738098	808122	427589	7.22821e+07	1.01014e+08	8.73187e+07
WP_004616900.1	CPAP_RS02960	Cpap_3305	sugar-binding protein	SP(Sec/SPI)	G	0	0	1.91543e+06	0	0	1.55203e+06	0	0	0	6.76776e+07	1.52427e+07	9.59554e+06
WP_004616904.1	CPAP_RS02970	Cpap_3307	carbohydrate-binding protein	SP(Sec/SPI)	G	0	0	1.95052e+06	0	0	0	0	0	0	2.19395e+07	1.78503e+07	1.86036e+07
WP_004616906.1	CPAP_RS02980	Cpap_3309	sugar-binding protein	SP(Sec/SPI)	G	2559800	2.18686e+06	5.28276e+06	1.03508e+06	724166	637738	1.03581e+06	759671	670246	4.01062e+07	4.6945e+07	1.101e+08
WP_004616907.1	CPAP_RS02985	Cpap_3310	sugar-binding protein	SP(Sec/SPI)	G	0	0	0	0	0	0	0	0	0	1.25555e+07	1.159e+07	8.40809e+06
WP_004616909.1	CPAP_RS02990	Cpap_3311	sugar-binding protein	SP(Sec/SPI)	G	28770000	1.99105e+07	2.47241e+07	2.42288e+06	1.38825e+06	965541	3.93471e+06	4.86496e+06	3.15034e+06	1.97219e+08	1.61113e+08	1.49242e+08
WP_004616912.1	CPAP_RS02995	Cpap_3312	sugar-binding protein	SP(Sec/SPI)	G	3987300	1.48434e+07	5.49337e+06	0	0	0	0	0	1.38154e+06	3.40566e+07	2.82039e+07	5.81818e+07
WP_004616916.1	CPAP_RS03005	Cpap_3314	carbohydrate-binding protein	SP(Sec/SPI)	G	30451000	2.49019e+07	2.52412e+07	9.54099e+06	9.12777e+06	1.1141e+07	6.33488e+06	5.65025e+06	5.81148e+06	2.92122e+07	3.85059e+07	3.93831e+07
WP_004616925.1	CPAP_RS03025	Cpap_3318	pectate lyase	SP(Sec/SPI)	G	3539300	2.84893e+06	1.79684e+06	0	0	0	0	0	0	1.54082e+07	1.52732e+07	1.11551e+07
WP_004616927.1	CPAP_RS03030	Cpap_3319	pectinesterase	SP(Sec/SPI)	G	2818400	3.59949e+06	2.2867e+06	2.09599e+06	0	0	0	1.80523e+06	0	5.42612e+06	4.034e+06	4.61653e+06
WP_004616935.1	CPAP_RS03050	Cpap_3323	glycoside hydrolase	SP(Sec/SPI)	X	102080000	9.55455e+07	5.73352e+07	1.75128e+07	1.62175e+07	1.31576e+07	5.42209e+07	5.10934e+07	2.37747e+07	1.69982e+08	1.33623e+08	1.38601e+08
WP_004616940.1	CPAP_RS03065	Cpap_3326	ABC transporter substrate-binding protein	LIPO(Sec/SPII)	G	20573000	1.56296e+07	1.22645e+07	3.76352e+06	500626	467604	1.17211e+08	9.39628e+07	3.69511e+07	1.89881e+08	1.82716e+08	1.44257e+08
WP_004616947.1	CPAP_RS03100	Cpap_3333	xylan 1%2C4-beta-xylosidase	OTHER	G	3954200	0	3.85494e+06	4.16435e+06	0	4.45321e+06	1.65531e+07	1.11734e+07	8.25947e+06	1.35462e+07	1.1116e+07	9.74378e+06
WP_004616948.1	CPAP_RS03105	Cpap_3334	acetylesterase	OTHER	V	4890000	3.97472e+06	1.87657e+06	7.55352e+06	5.4472e+06	5.92178e+06	1.68328e+07	1.83693e+07	1.15314e+07	1.62427e+07	1.57786e+07	8.74435e+06
WP_004616949.1	CPAP_RS03110	Cpap_3335	hypothetical protein	OTHER	Q	3530000	2.88787e+06	2.45426e+06	3.29609e+06	0	2.31408e+06	4.07943e+06	3.43329e+06	3.35198e+06	0	5.04165e+06	3.20923e+06
WP_004616968.1	CPAP_RS03170	Cpap_3348	hypothetical protein	OTHER	G	3759100	3.99347e+06	4.28241e+06	4.68913e+06	3.54372e+06	1.70559e+06	1.26613e+07	1.18268e+07	1.39011e+07	0	2.8836e+06	2.03614e+06
WP_004616972.1	CPAP_RS03190	Cpap_3352	SUA5/yciO/yrdC domain	OTHER	J	0	0	1.47607e+06	0	0	1.33276e+06	3.33279e+06	2.56512e+06	2.30756e+06	0	0	0
WP_004616980.1	CPAP_RS03235	Cpap_3360	dihydroxy-acid dehydratase	OTHER	E	0	999789	1.44187e+06	3.29885e+06	0	1.44771e+06	0	1.49391e+06	1.00631e+06	0	0	0
WP_004616981.1	CPAP_RS03240	Cpap_3361	dihydrodipicolinate synthase family protein	OTHER	E	8631600	9.26401e+06	1.88628e+07	1.17209e+07	1.46744e+07	2.40505e+07	9.55634e+06	8.67482e+06	1.18238e+07	6.71808e+06	9.93324e+06	8.68428e+06
WP_004617004.1	CPAP_RS03355	Cpap_3384	S-methyl-5-thioribose kinase	OTHER	E	2125500	1.83664e+06	1.71855e+06	1.65152e+06	1.55698e+06	1.10901e+06	1.42433e+06	1.55093e+06	1.05999e+06	0	0	0
WP_004617005.1	CPAP_RS03360	Cpap_3385	isomerizes methylthioribose-1-phosphate into methylthioribulose-1-phosphate%3B involved in methionine salvage pathway	OTHER	E	2071200	1.73594e+06	2.69987e+06	0	0	2.61211e+06	3.93012e+06	2.74398e+06	1.91075e+06	0	2.01659e+06	2.98001e+06
WP_004617020.1	CPAP_RS03440	Cpap_3401	glycoside hydrolase	SP(Sec/SPI)	G	10475000	8.41949e+06	3.9757e+06	6.34341e+06	2.82132e+06	893615	2.97495e+07	3.52467e+07	13223730	1.6318e+08	1.3232e+08	1.44046e+08
WP_004617025.1	CPAP_RS03470	Cpap_3406	aspartate--tRNA ligase	OTHER	J	32227000	2.80915e+07	3.18387e+07	4.3287e+07	3.47876e+07	2.9272e+07	2.81779e+07	2.22183e+07	2.6367e+07	3.87307e+07	3.60526e+07	2.7497e+07
WP_004617037.1	CPAP_RS03530	Cpap_3418	50S ribosomal protein L20	OTHER	J	23411000	2.34279e+07	1.68443e+07	8.01132e+07	5.54044e+07	5.09538e+07	1.99958e+07	2.34748e+07	2.87014e+07	2.84765e+07	3.21153e+07	1.50545e+07
WP_004617042.1	CPAP_RS03560	Cpap_3423	B12-binding domain-containing radical SAM protein	OTHER	R	0	1.08334e+06	1.22476e+06	0	0	1.14551e+06	0	0	863388	1.35604e+06	0	0
WP_004617044.1	CPAP_RS03570	Cpap_3425	ribonuclease G	OTHER	R	0	0	0	0	0	5.92124e+06	0	0	3.15561e+06	0	2.47878e+06	2.71311e+06
WP_004617045.1	CPAP_RS03575	Cpap_3426	50S ribosomal protein L21	OTHER	J	31730000	4.4461e+07	2.78241e+07	1.24441e+08	1.33771e+08	7.28079e+07	5.63239e+07	7.07182e+07	5.11281e+07	6.18745e+07	6.25212e+07	3.10765e+07
WP_004617047.1	CPAP_RS03585	Cpap_3428	50S ribosomal protein L27	OTHER	J	2609600	3.55013e+06	4.73863e+06	3.6266e+07	1.84657e+07	5.55334e+06	2.90245e+06	3.06858e+06	1.65498e+07	6.4649e+06	1.08286e+07	1.94025e+07
WP_004617048.1	CPAP_RS03590	Cpap_3429	GTPase CgtA	OTHER	D	0	0	1.9844e+06	1.47126e+06	0	1.34042e+06	1.46241e+06	1.49949e+06	928646	0	1.4375e+06	1.23956e+06
WP_004617051.1	CPAP_RS03605	Cpap_3432	hypothetical protein	OTHER	K	4528300	4.46248e+06	4.86453e+06	0	6.29943e+06	4.13667e+06	6.10521e+06	7.80931e+06	7.76102e+06	5.31679e+06	4.05618e+06	2.66942e+06
WP_004617058.1	CPAP_RS03640	Cpap_3439	cob(I)alamin adenolsyltransferase/cobinamide ATP-dependent adenolsyltransferase	OTHER	H	0	0	1.40951e+06	0	0	1.50317e+06	1.34023e+06	0	1.46244e+06	0	0	0
WP_004617059.1	CPAP_RS03645	Cpap_3440	starch synthase	OTHER	G	4675500	3.75001e+06	4.62887e+06	1.57845e+07	1.2892e+07	1.93321e+07	2.48184e+07	2.28966e+07	21551620	1.73839e+07	1.94682e+07	2.05829e+07
WP_004617061.1	CPAP_RS03655	Cpap_3442	hypothetical protein	SP(Sec/SPI)	R	1387800	1.27981e+06	2.58899e+06	6.11856e+06	0	5.06329e+06	1.14087e+06	1.3711e+06	3.44348e+06	1.81611e+06	654707	1.37032e+06
WP_004617063.1	CPAP_RS03665	Cpap_3444	serine/threonine phosphatase	OTHER	T	7943300	5.28778e+06	3.91942e+06	0	2.5515e+06	4.55601e+06	6.24142e+06	4.64059e+06	5.22378e+06	0	4.72416e+06	3.13839e+06
WP_004617065.1	CPAP_RS03670	Cpap_3445	peptidase M4	SP(Sec/SPI)	C	878360000	8.97698e+08	9.25839e+08	8.44931e+08	8.07679e+08	9.44222e+08	1.23882e+09	1.15895e+09	1.16096e+09	6.88273e+08	663254000	8.14985e+08
WP_004617068.1	CPAP_RS03675	Cpap_3446	stress responsive protein	OTHER	R	10995000	9.55739e+06	1.35194e+07	1.94154e+07	2.10668e+07	1.80992e+07	4.35232e+06	3.61596e+06	6.19897e+06	1.26901e+07	1.2442e+07	2.57813e+06
WP_004617070.1	CPAP_RS03680	Cpap_3447	polysaccharide deacetylase	LIPO(Sec/SPII)	G	10055000	1.0284e+07	7.05768e+06	6.57579e+06	0	3.14791e+06	7.75949e+06	5.75093e+06	3.86059e+06	5.82005e+06	5.30324e+06	4.10715e+06
WP_004617131.1	CPAP_RS03820	Cpap_3478	5-methyltetrahydrofolate--homocysteine methyltransferase	OTHER	E	10232000	1.01703e+07	1.31814e+07	1.64809e+07	1.34769e+07	1.35848e+07	1.21571e+07	1.06518e+07	9.66913e+06	6.35341e+06	1.07741e+07	8.24269e+06
WP_004617136.1	CPAP_RS21230	Cpap_3482	S-layer domain-containing protein	SP(Sec/SPI)	R	0	0	0	0	0	0	1.47737e+06	3.77303e+06	685410	0	0	0
WP_004617149.1	CPAP_RS03870	Cpap_3487	formylmethanofuran dehydrogenase subunit E	OTHER	C	0	0	0	1.87018e+06	2.0711e+06	0	0	0	0	0	0	0
WP_004617154.1	CPAP_RS03895	Cpap_3492	argininosuccinate lyase	OTHER	E	14766000	1.4814e+07	9.36678e+06	1.64238e+07	1.67913e+07	9.67666e+06	1.37503e+07	1.55465e+07	1.12622e+07	1.8846e+07	2.13449e+07	9.88889e+06
WP_004617155.1	CPAP_RS03900	Cpap_3493	argininosuccinate synthase	OTHER	E	81761000	7.32572e+07	8.17044e+07	1.17066e+08	1.02724e+08	1.03868e+08	7.54572e+07	5.36523e+07	75339700	5.32046e+07	5.73587e+07	6.96092e+07
WP_004617170.1	CPAP_RS03925	Cpap_3498	cell wall hydrolase	SP(Sec/SPI)	M	38593000	3.94563e+07	5.18192e+07	1.56806e+07	1.48805e+07	1.59899e+07	8.60772e+06	8.91283e+06	1.2414e+07	9.94094e+06	8.7553e+06	9.46135e+06
WP_004617172.1	CPAP_RS03930	Cpap_3499	hypothetical protein	LIPO(Sec/SPII)	D	0	0	0	0	0	0	9.13105e+06	6.76059e+06	4.29672e+06	4.25204e+06	0	2.74002e+06
WP_004617174.1	CPAP_RS03935	Cpap_3500	ribonuclease PH	OTHER	J	0	0	0	1.03099e+06	0	674604	880736	0	1.23381e+06	0	0	716260
WP_004617199.1	CPAP_RS03990	Cpap_3509	mandelate racemase	OTHER	M	2056200	2.05234e+06	2.5576e+06	2.11523e+06	2.49006e+06	1.67289e+06	1.94373e+06	0	0	2.95979e+06	0	1.06316e+06
WP_004617205.1	CPAP_RS04005	Cpap_3512	hypothetical protein	OTHER	G	0	0	0	0	0	0	3.76837e+06	3.15119e+06	2.43394e+06	2.11398e+06	2.29231e+06	976172
WP_004617207.1	CPAP_RS04015	Cpap_3514	5'-methylthioadenosine/S-adenosylhomocysteine nucleosidase	OTHER	F	2586600	0	4.26499e+06	2.61077e+06	3.95981e+06	1.31129e+07	4.34212e+06	6.01195e+06	2.76872e+06	8.33473e+06	6.82058e+06	5.37948e+06
WP_004617217.1	CPAP_RS04050	Cpap_3521	hypothetical protein	SP(Sec/SPI)	M	5603300	5.38554e+06	4.21963e+07	3.26789e+06	4.51172e+06	5.99196e+06	6.96719e+06	3.14455e+06	4.33822e+06	3.31515e+06	3.12735e+06	5.47942e+06
WP_004617221.1	CPAP_RS04060	Cpap_3523	heme ABC transporter ATP-binding protein	OTHER	R	77393000	6.80764e+07	6.253e+07	6.86667e+07	8.23276e+07	6.92685e+07	6.09183e+07	5.70665e+07	5.21536e+07	5.65559e+07	5.02197e+07	4.35392e+07
WP_004617228.1	CPAP_RS04085	Cpap_3528	threonine--tRNA ligase	OTHER	J	5895800	0	2.77744e+06	0	0	3.18349e+06	1.15574e+07	9.16164e+06	8336160	8.88446e+06	8.40694e+06	3.77767e+06
WP_004617229.1	CPAP_RS04090	Cpap_3529	threonine--tRNA ligase	OTHER	J	59281000	5.34774e+07	7.79291e+07	6.75853e+07	4.65218e+07	9.92097e+07	7.69746e+07	5.74978e+07	7.43082e+07	5.55548e+07	5.08314e+07	5.19957e+07
WP_004617232.1	CPAP_RS04105	Cpap_3532	hypothetical protein	OTHER	D	0	0	0	0	0	0	1.10195e+07	1.2258e+07	1.00578e+07	5.82522e+06	5.53055e+06	0
WP_004617234.1	CPAP_RS04110	Cpap_3533	S-layer protein	SP(Sec/SPI)	I	21715000	2.10776e+07	1.88018e+07	1.67105e+07	1.66287e+07	1.22305e+07	2.21896e+07	2.04705e+07	1.09172e+07	1.68768e+07	1.46587e+07	1.63645e+07
WP_004617236.1	CPAP_RS04115	Cpap_3534	S-layer domain-containing protein	SP(Sec/SPI)	U	0	0	836474	0	0	1.13716e+06	0	1.92831e+06	2.60926e+06	1.6604e+06	0	886060
WP_004617247.1	CPAP_RS04150	Cpap_3541	flotillin	OTHER	S	17412000	2.30726e+07	1.32224e+07	1.27537e+07	9.42133e+06	5.51601e+06	1.39879e+07	1.28734e+07	1.06916e+07	9.65586e+06	1.34963e+07	7.73565e+06
WP_004617299.1	CPAP_RS04275	Cpap_3567	nitrogen regulatory protein P-II 1	OTHER	T	68849000	5.12551e+07	6.15842e+07	1.00965e+08	9.20456e+07	5.14182e+07	1.92848e+07	1.3363e+07	1.24915e+07	2.2885e+07	2.01095e+07	9.91932e+06
WP_004617343.1	CPAP_RS04360	Cpap_3584	FMN-binding protein	LIPO(Sec/SPII)	R	0	0	0	0	0	0	6.01147e+06	4.58135e+06	5.75479e+06	0	0	0
WP_004617345.1	CPAP_RS04370	Cpap_3586	hypothetical protein	LIPO(Sec/SPII)	S	1.1087e+07	9.70707e+06	6.41262e+06	1.07177e+07	1.17748e+07	6.82677e+06	8.27982e+06	5.86267e+06	4.8087e+06	0	2.2585e+06	3.85429e+06
WP_004617346.1	CPAP_RS04375	Cpap_3587	hypothetical protein	OTHER	G	0	2.72721e+06	0	3.94006e+06	4.61799e+06	0	0	0	2.22944e+06	0	2.44681e+06	0
WP_004617350.1	CPAP_RS04390	Cpap_3590	peptidyl-prolyl cis-trans isomerase	OTHER	O	30709000	3.72453e+07	2.54764e+07	5.2343e+07	6.06805e+07	2.99253e+07	4.60501e+07	5.33539e+07	39092290	5.89381e+07	5.51475e+07	1.81745e+07
WP_004617352.1	CPAP_RS04395	Cpap_3591	FAD-dependent oxidoreductase	OTHER	R	5933700	4.4425e+06	5.27907e+06	4.87044e+06	5.6516e+06	3.85268e+06	7.10836e+06	6.26377e+06	9204510	7.09254e+06	6.47832e+06	7.7763e+06
WP_004617357.1	CPAP_RS04410	Cpap_3594	BMP family ABC transporter substrate-binding protein	LIPO(Sec/SPII)	M	248170000	2.63806e+08	2.40135e+08	1.27461e+08	1.3098e+08	1.14285e+08	1.19335e+08	1.1184e+08	8.13016e+07	1.08855e+08	1.17342e+08	9.91854e+07
WP_004617363.1	CPAP_RS04430	Cpap_3599	tryptophan--tRNA ligase	OTHER	J	13026000	1.42125e+07	9.67429e+06	1.25117e+07	1.51346e+07	5.51829e+06	1.16856e+07	8.99252e+06	5.6245e+06	1.17182e+07	1.16963e+07	8.07885e+06
WP_004617369.1	CPAP_RS04460	Cpap_3605	phosphoglucomutase	OTHER	G	105390000	1.03588e+08	1.2189e+08	1.79615e+08	1.77551e+08	2.74139e+08	2.09697e+08	2.00888e+08	2.49604e+08	1.7478e+08	1.72201e+08	1.61998e+08
WP_004617373.1	CPAP_RS04475	Cpap_3608	hypothetical protein	OTHER	R	9896300	8.58242e+06	4.47656e+06	9.61912e+06	1.08702e+07	7.61371e+06	1.29542e+07	1.27911e+07	1.19208e+07	9.99362e+06	1.13581e+07	4.58462e+06
WP_004617375.1	CPAP_RS04480	Cpap_3609	hypothetical protein	LIPO(Sec/SPII)	K	82503000	8.0058e+07	1.02122e+08	5.95878e+07	5.46689e+07	8.04314e+07	6.0284e+07	4.92295e+07	7.57382e+07	4.69809e+07	3.80559e+07	4.17986e+07
WP_004617389.1	CPAP_RS04525	Cpap_3617	hypothetical protein	OTHER	O	2738300	2.24995e+06	1.72546e+06	1.51309e+06	1.53748e+06	1.10029e+06	2.25563e+06	2.84536e+06	1.49529e+06	3.50576e+06	2.76569e+06	849625
WP_004617403.1	CPAP_RS04575	Cpap_3627	galactose mutarotase	OTHER	G	112540000	1.23472e+08	9.42619e+07	1.31262e+08	1.2356e+08	9.27226e+07	1.11776e+08	1.04305e+08	7.13626e+07	9.81392e+07	1.06974e+08	6.56568e+07
WP_004617413.1	CPAP_RS04605	Cpap_3630	peptide chain release factor 3	OTHER	J	0	527224	698823	0	0	487323	0	0	413500	0	0	374943
WP_004617415.1	CPAP_RS04610	Cpap_3631	ATPase AAA	OTHER	F	8233700	6.3103e+06	1.0922e+07	1.06471e+07	1.0763e+07	3.32484e+07	9.13246e+06	9.92134e+06	1.1472e+07	6.79109e+06	5.52575e+06	1.02704e+07
WP_004617424.1	CPAP_RS04630	Cpap_3635	glycosyl transferase	OTHER	G	32283000	3.32401e+07	2.06188e+07	8.48218e+07	8.27878e+07	7.3606e+07	1.28007e+08	1.19428e+08	8.36548e+07	8.84674e+07	9.13433e+07	5.34523e+07
WP_004617428.1	CPAP_RS04640	Cpap_3637	hypothetical protein	OTHER	D	5727300	4.43662e+06	6.19632e+06	8.1067e+06	5.77255e+06	9.44373e+06	5.1549e+06	2.7631e+06	4.52143e+06	2.90015e+06	2.48876e+06	4.67848e+06
WP_004617432.1	CPAP_RS04650	Cpap_3639	phenylalanine--tRNA ligase subunit alpha	OTHER	J	21499000	1.85833e+07	2.10186e+07	2.99483e+07	3.33378e+07	3.00588e+07	1.89864e+07	2.21652e+07	1.68843e+07	1.83916e+07	2.55742e+07	1.71626e+07
WP_004617433.1	CPAP_RS04655	Cpap_3640	phenylalanine--tRNA ligase subunit beta	OTHER	J	96433000	1.0013e+08	8.63773e+07	1.45058e+08	1.43584e+08	1.09589e+08	8.93431e+07	8.84235e+07	8.75943e+07	6.00304e+07	7.80762e+07	7.57321e+07
WP_004617437.1	CPAP_RS04665	Cpap_3642	glucose-6-phosphate isomerase	OTHER	G	114310000	1.1507e+08	8.96211e+07	1.59112e+08	1.7197e+08	1.23253e+08	8.75638e+07	1.03481e+08	78316900	7.40725e+07	9.85932e+07	7.95168e+07
WP_004617445.1	CPAP_RS04685	Cpap_3646	patatin	OTHER	R	0	0	0	0	0	0	7.59755e+06	1.22731e+07	7.12663e+06	4.49327e+06	6.10261e+06	2.23157e+06
WP_004617447.1	CPAP_RS04690	Cpap_3647	threonine synthase	OTHER	E	48353000	6.14651e+07	6.16549e+07	5.31271e+07	7.01481e+07	5.73217e+07	6.06086e+07	7.01153e+07	5.15665e+07	6.76437e+07	6.15325e+07	4.24469e+07
WP_004617452.1	CPAP_RS04700	Cpap_3649	homoserine dehydrogenase	OTHER	E	8836500	6.25877e+06	3.29218e+06	1.05747e+07	1.09765e+07	4.54509e+06	1.02898e+07	5.27004e+06	3.33905e+06	3.76243e+06	2.9724e+06	4.22293e+06
WP_004617458.1	CPAP_RS04725	Cpap_3654	preprotein translocase subunit SecA	OTHER	U	6.5655e+07	6.69984e+07	6.81392e+07	5.4361e+07	5.31969e+07	5.12505e+07	5.63211e+07	5.40091e+07	50926660	2.68723e+07	3.62919e+07	3.28405e+07
WP_004617461.1	CPAP_RS04740	Cpap_3657	tryptophan RNA-binding attenuator protein	OTHER	D	2296100	2.20969e+06	0	2.78322e+06	6.51889e+06	1.57494e+06	0	0	0	0	0	0
WP_004617469.1	CPAP_RS04780	Cpap_3665	transcriptional regulator	OTHER	R	0	0	3.39463e+06	0	3.72418e+06	3.67878e+06	0	3.06309e+06	2.64648e+06	5.50694e+06	3.8796e+06	0
WP_004617470.1	CPAP_RS04785	Cpap_3666	acetyl-CoA synthetase	OTHER	I	9251100	1.10077e+07	7.01858e+06	8.274e+06	9.81404e+06	8.68198e+06	7.0483e+06	6.28113e+06	5.55308e+06	1.08724e+07	9.72349e+06	4.04957e+06
WP_004617472.1	CPAP_RS04795	Cpap_3668	GTP-binding protein	OTHER	T	10453000	1.11186e+07	1.28916e+07	9.14959e+06	8.61956e+06	8.73964e+06	6.83014e+06	1.13115e+07	5.01681e+06	1.34173e+07	6.59863e+06	5.63772e+06
WP_004617473.1	CPAP_RS04800	Cpap_3669	aminodeoxychorismate lyase	OTHER	D	0	0	996977	0	0	424456	1.43733e+06	0	510913	0	980573	396898
WP_004617479.1	CPAP_RS04830	Cpap_3675	type I-C CRISPR-associated protein Cas7/Csd2	OTHER	V	0	3.1319e+06	0	6.75129e+06	7.516e+06	2.95171e+06	3.79971e+06	4.72258e+06	3.29319e+06	0	3.08919e+06	3.96656e+06
WP_004617484.1	CPAP_RS04855	Cpap_3680	peptidoglycan glycosyltransferase	OTHER	D	0	0	0	0	0	0	0	1.44938e+06	0	1.26967e+06	895775	0
WP_004617495.1	CPAP_RS04915	Cpap_2877	RibE%3B 6%2C7-diimethyl-8-ribityllumazine synthase%3B DMRL synthase%3B lumazine synthase%3B beta subunit of riboflavin synthase%3B condenses 5-amino-6-(1'-D)-ribityl-amino-2%2C4(1H%2C3H)-pyrimidinedione with L-3%2C4-dihydrohy-2-butanone-4-phosphate to generate 6%2C6-dimethyl-8-lumazine (DMRL)%3B riboflavin synthase then uses 2 molecules of DMRL to produce riboflavin (vitamin B12)%3B involved in t…	OTHER	H	0	0	0	0	0	0	5.26062e+06	5.36576e+06	2.98028e+06	0	0	0
WP_004617502.1	CPAP_RS04950	Cpap_2884	transcriptional repressor	OTHER	P	0	0	0	0	0	0	4.42043e+06	3.63181e+06	0	0	0	0
WP_004617507.1	CPAP_RS04975	Cpap_2888	phosphomethylpyrimidine synthase	OTHER	H	3238700	2.05992e+06	4.03423e+06	3.28971e+06	4.14978e+06	0	2.89525e+06	2.42902e+06	5.51143e+06	1.49293e+06	2.61702e+06	1.85521e+06
WP_004617509.1	CPAP_RS04980	Cpap_2889	hydroxyethylthiazole kinase	OTHER	H	2305100	1.94454e+06	1.83979e+06	3.85603e+06	0	0	1.81772e+06	2.66429e+06	2.13434e+06	0	0	1.18987e+06
WP_004617513.1	CPAP_RS04990	Cpap_2891	ABC transporter substrate-binding protein	LIPO(Sec/SPII)	G	1422200000	1.48083e+09	1.48322e+09	4.34585e+07	4.82155e+07	4.42225e+07	9.84167e+07	1.20836e+08	108006200	4.49243e+08	4.98501e+08	3.92607e+08
WP_004617515.1	CPAP_RS04995	Cpap_2892	xylose ABC transporter ATP-binding protein	OTHER	G	69402000	6.55405e+07	7.70965e+07	7.5277e+06	4.5059e+06	1.35393e+07	1.84784e+06	0	4.98553e+06	1.1069e+06	5.78955e+06	4.53758e+06
WP_004617529.1	CPAP_RS05030	Cpap_2899	30S ribosomal protein S20	OTHER	J	0	0	0	391100	303532	0	0	0	0	0	0	0
WP_004617530.1	CPAP_RS05035	Cpap_2900	GPR endopeptidase	OTHER	C	0	0	0	0	0	0	3.61195e+06	4.75667e+06	4.67646e+06	3.77597e+06	5.37282e+06	2.02428e+06
WP_004617534.1	CPAP_RS05045	Cpap_2902	DNA ligase (NAD(+)) LigA	OTHER	L	8898100	1.12815e+07	6.41005e+06	1.07129e+07	7.30957e+06	7.20514e+06	9.75654e+06	8.32295e+06	6928606	9.73677e+06	5.3037e+06	4.01969e+06
WP_004617537.1	CPAP_RS05055	Cpap_2904	radical SAM protein	OTHER	H	4216600	0	3.2754e+06	5.22992e+06	4.71954e+06	3.39927e+06	0	5.85266e+06	3.13899e+06	4.63082e+06	5.39731e+06	2.64593e+06
WP_004617576.1	CPAP_RS05160	Cpap_2926	aspartate aminotransferase	OTHER	E	13547000	1.13611e+07	8.78788e+06	7.6003e+06	6.56139e+06	4.05283e+06	8.65815e+06	8.75752e+06	6.41744e+06	1.38718e+07	1.27201e+07	4.70329e+06
WP_004617582.1	CPAP_RS05175	Cpap_2929	O-acetylhomoserine aminocarboxypropyltransferase	OTHER	E	5586800	3.79577e+06	3.57063e+06	3.78e+06	5.29132e+06	6.42913e+06	8.5514e+06	6.02825e+06	8.21662e+06	8.80826e+06	7.36427e+06	8.28716e+06
WP_004617602.1	CPAP_RS05225	Cpap_2940	sugar-binding protein	SP(Sec/SPI)	G	8918400	5.7009e+06	1.38013e+07	453831	820864	1.60226e+06	2.41458e+06	1.44716e+06	3503172	4.48471e+07	6.38749e+07	8.62811e+07
WP_004617603.1	CPAP_RS05230	Cpap_2941	adenine phosphoribosyltransferase	OTHER	F	2380600	2.77713e+06	0	0	2.8702e+06	0	2.00257e+06	0	0	2.67077e+06	2.45531e+06	0
WP_004617609.1	CPAP_RS05245	Cpap_2944	MBL fold metallo-hydrolase	OTHER	R	0	0	1.13548e+06	0	0	781401	3018550	2.62524e+06	1.31553e+07	7.14748e+06	5.59902e+06	2.9747e+06
WP_004617613.1	CPAP_RS05255	Cpap_2946	histidine--tRNA ligase	OTHER	J	3878900	3.96695e+06	4.621e+06	3.68539e+06	5.63413e+06	2.98615e+06	3.01022e+06	0	2.81834e+06	0	3.17189e+06	2.13374e+06
WP_004617615.1	CPAP_RS05260	Cpap_2947	aspartate--tRNA ligase	OTHER	J	74525000	7.89032e+07	6.22474e+07	8.92102e+07	8.24792e+07	7.64709e+07	1.11682e+08	1.29522e+08	1.14186e+08	1.09966e+08	1.14255e+08	8.01722e+07
WP_004617627.1	CPAP_RS05295	Cpap_2954	copper amine oxidase	SP(Sec/SPI)	S	597590000	6.45174e+08	5.67715e+08	2.6948e+08	2.66063e+08	2.38973e+08	5.31376e+08	5.03239e+08	4.53489e+08	4.16351e+08	3.5281e+08	4.16535e+08
WP_004617643.1	CPAP_RS05335	Cpap_2962	2'-5' RNA ligase	OTHER	J	0	0	0	8.46646e+06	0	0	7.32877e+06	6.53985e+06	0	6.11848e+06	0	0
WP_004617645.1	CPAP_RS05340	Cpap_2963	peptidase S1	SP(Sec/SPI)	O	74653000	7.99822e+07	5.10436e+07	6.06178e+07	6.81744e+07	2.94336e+07	5.26651e+07	5.2526e+07	3.96742e+07	3.74681e+07	3.59057e+07	3.60057e+07
WP_004617647.1	CPAP_RS05345	Cpap_2964	copper amine oxidase	SP(Sec/SPI)	G	17509000	1.73698e+07	1.5701e+07	1.80606e+07	1.32477e+07	1.44019e+07	2.22233e+07	1.87084e+07	1.4889e+07	1.13117e+07	1.36339e+07	1.35722e+07
WP_004617657.1	CPAP_RS05370	Cpap_2969	cysteine desulfurase NifS	OTHER	E	370710000	3.68891e+08	3.96013e+08	4.3226e+08	5.17915e+08	4.65692e+08	3.29144e+08	3.39442e+08	3.8451e+08	2.28286e+08	2.88702e+08	2.62908e+08
WP_004617659.1	CPAP_RS05375	Cpap_2970	iron-sulfur cluster assembly scaffold protein	OTHER	O	26293000	2.40199e+07	1.33396e+07	5.08843e+07	3.82647e+07	2.97356e+07	3.15691e+07	2.59009e+07	2.77263e+07	2.13326e+07	2.19631e+07	1.35971e+07
WP_004617660.1	CPAP_RS05380	Cpap_2971	tRNA 2-thiouridine(34) synthase MnmA	OTHER	J	0	5.78256e+06	3.83921e+06	0	0	0	0	0	2.90352e+06	0	0	0
WP_004617666.1	CPAP_RS05400	Cpap_2975	aminopeptidase	OTHER	E	10843000	1.44588e+07	1.16021e+07	1.73613e+07	2.54587e+07	2.91172e+07	2.02493e+07	2.48383e+07	17424890	2.0548e+07	1.9361e+07	1.22022e+07
WP_004617673.1	CPAP_RS05415	Cpap_2978	peptidase M24	OTHER	E	26389000	2.11913e+07	1.96264e+07	3.84279e+07	3.16579e+07	2.33396e+07	3.26674e+07	2.94134e+07	2.75466e+07	2.24946e+07	2.19927e+07	1.59463e+07
WP_004617675.1	CPAP_RS05420	Cpap_2979	elongation factor P	OTHER	J	145170000	1.52318e+08	1.07422e+08	1.45716e+08	1.35397e+08	1.05204e+08	1.1911e+08	9.55743e+07	1.03894e+08	1.31144e+08	1.04368e+08	7.96417e+07
WP_004617682.1	CPAP_RS05440	Cpap_2983	ABC transporter	OTHER	V	3534500	1.64974e+06	4.85176e+06	0	1.64162e+06	1.34247e+07	0	0	3575948	0	0	0
WP_004617693.1	CPAP_RS05485	Cpap_2992	hypothetical protein	SP(Sec/SPI)	J	0	0	0	0	0	1.84671e+06	3.77501e+06	0	0	2.18576e+06	3.33581e+06	0
WP_004617699.1	CPAP_RS05505	Cpap_2996	transcription antitermination factor NusB	OTHER	K	2964500	2.82705e+06	4.34239e+06	4.52792e+06	6.72282e+06	7.7867e+06	3.8347e+06	3.19794e+06	3.98802e+06	3.33811e+06	4.7042e+06	1.61522e+06
WP_004617715.1	CPAP_RS05545	Cpap_3004	arginine repressor	OTHER	K	2545400	1.55936e+06	0	1.04433e+07	6.12618e+06	2.79253e+06	4.84796e+06	4.14766e+06	2.81954e+06	4.59385e+06	4.20125e+06	0
WP_004617718.1	CPAP_RS05550	Cpap_3005	DNA repair protein RecN	OTHER	L	3534300	2.3336e+06	2.55262e+06	3.49312e+06	4.90915e+06	3.16217e+06	3.17862e+06	5.29776e+06	2.82248e+06	3.47077e+06	0	2.9392e+06
WP_004617722.1	CPAP_RS05560	Cpap_3007	sporulation transcription factor Spo0A	OTHER	T	24853000	2.80204e+07	3.76887e+07	3.59478e+07	3.55656e+07	3.6325e+07	3.27984e+07	3.13605e+07	3.1238e+07	3.31741e+07	3.26245e+07	2.69001e+07
WP_004617737.1	CPAP_RS05600	Cpap_3015	DNA-binding response regulator	OTHER	T	0	0	499741	0	0	482262	0	0	925112	791041	1.62147e+06	508121
WP_004617740.1	CPAP_RS05610	Cpap_3017	peptidase S1	OTHER	O	76105000	9.55929e+07	5.69803e+07	2.12676e+07	2.61933e+07	1.1773e+07	5.71509e+07	4.7201e+07	3.15185e+07	8.62244e+07	8.26261e+07	4.84084e+07
WP_004617762.1	CPAP_RS05665	Cpap_3028	ATPase	OTHER	L	4915900	2.72626e+06	5.0235e+06	2.07484e+07	1.65613e+07	1.53776e+07	4.76713e+06	4.69699e+06	2.17486e+06	3.23781e+06	6.67153e+06	2.86407e+06
WP_004617766.1	CPAP_RS05675	Cpap_3030	branched chain amino acid aminotransferase	OTHER	E	68245000	8.02038e+07	9.78269e+07	6.12456e+07	5.63718e+07	4.9186e+07	1.90687e+07	2.45736e+07	1.60814e+07	2.44487e+07	3.4369e+07	2.72855e+07
WP_004617814.1	CPAP_RS05775	Cpap_3051	rubrerythrin	OTHER	C	683250000	6.37624e+08	7.13862e+08	1.08453e+09	1.17757e+09	1.27995e+09	9.81267e+08	1.19322e+09	1.046e+09	7.1663e+08	8.60939e+08	6.25142e+08
WP_004617825.1	CPAP_RS05815	Cpap_3057	AMP-binding protein	OTHER	I	6462400	4.5574e+06	7.01786e+06	2.31131e+06	2.35136e+06	3.39358e+06	1.07248e+06	1.82489e+06	965560	1.51353e+06	2.32752e+06	1.35136e+06
WP_004617828.1	CPAP_RS05825	Cpap_3059	glutamine amidotransferase subunit PdxT	OTHER	H	2044300	2.80631e+06	1.5444e+06	1.14189e+07	1.9982e+07	1.7977e+07	0	3.04644e+06	2.93427e+06	2.16149e+06	2.85504e+06	3.21375e+06
WP_004617830.1	CPAP_RS05830	Cpap_3060	pyridoxal biosynthesis lyase PdxS	OTHER	H	295460000	2.18819e+08	3.78662e+08	1.44172e+09	1.17711e+09	1.7738e+09	4.10179e+08	3.16394e+08	5.89508e+08	2.31626e+08	2.14918e+08	5.57554e+08
WP_004617836.1	CPAP_RS05845	Cpap_3063	IleRS%3B catalyzes the formation of isoleucyl-tRNA(Ile) from isoleucine and tRNA(Ile)%3B since isoleucine and other amino acids such as valine are similar%2C there are additional editing function in this enzyme%3B one is involved in hydrolysis of activated valine-AMP and the other is involved in deacylation of mischarged Val-tRNA(Ile)%3B there are two active sites%2C one for aminoacylation and on…	OTHER	J	171900000	1.85322e+08	1.48073e+08	2.82723e+08	2.75811e+08	3.64146e+08	2.18285e+08	2.30196e+08	2.22516e+08	2.02036e+08	2.36577e+08	1.96116e+08
WP_004617838.1	CPAP_RS05850	Cpap_3064	3-dehydroquinate synthase	OTHER	E	16436000	1.44663e+07	1.46491e+07	1.8699e+07	1.95385e+07	1.75165e+07	1.37942e+07	1.09245e+07	7.58058e+06	1.03427e+07	9.42133e+06	8.25752e+06
WP_004617865.1	CPAP_RS05965	Cpap_3084	hydrolase	OTHER	J	2059300	0	2.21572e+06	2.0795e+06	0	1.72873e+06	1.58823e+06	0	1.04931e+06	0	1.61233e+06	0
WP_004617875.1	CPAP_RS06015	Cpap_3094	aminotransferase IV	OTHER	E	10118000	8.61141e+06	1.0796e+07	7.62422e+06	6.62866e+06	6.74855e+06	6.27903e+06	3.88176e+06	5.01418e+06	4.37849e+06	5.3037e+06	4.38864e+06
WP_004617878.1	CPAP_RS06030	Cpap_3097	nucleotide exchange factor GrpE	OTHER	O	2.2467e+07	1.99636e+07	2.12242e+07	3.54257e+07	3.54788e+07	3.18782e+07	1.80836e+07	1.32471e+07	1.66137e+07	1.3487e+07	1.58082e+07	1.36978e+07
WP_004617879.1	CPAP_RS06035	Cpap_3098	heat shock protein 70%3B assists in folding of nascent polypeptide chains%3B refolding of misfolded proteins%3B utilizes ATPase activity to help fold%3B co-chaperones are DnaJ and GrpE%3B multiple copies in some bacteria	OTHER	O	476650000	4.01611e+08	4.97485e+08	5.67257e+08	5.03574e+08	6.34476e+08	4.01497e+08	3.39557e+08	4.59263e+08	3.57774e+08	2.76994e+08	4.21208e+08
WP_004617881.1	CPAP_RS06045	Cpap_3100	ribosomal protein L11 methyltransferase	OTHER	J	5062300	5.25292e+06	4.83835e+06	4.88454e+06	4.38827e+06	4.82885e+06	3.17637e+06	3.53742e+06	3.9372e+06	3.76958e+06	2.96944e+06	3.74171e+06
WP_004617884.1	CPAP_RS06060	Cpap_3103	hypothetical protein	OTHER	S	26772000	2.19444e+07	2.26791e+07	5.30814e+07	4.25697e+07	2.62053e+07	3.67014e+07	3.68475e+07	3.46318e+07	2.60133e+07	4.12345e+07	2.30858e+07
WP_004617885.1	CPAP_RS06065	Cpap_3104	hypothetical protein	OTHER	M	0	0	0	0	2.90596e+06	1.27882e+06	0	0	2.06412e+06	0	0	1.23473e+06
WP_004617886.1	CPAP_RS06070	Cpap_3105	guanylate kinase	OTHER	F	1630700	0	1.88628e+06	1.47212e+06	0	875937	0	0	1026307	0	0	0
WP_004617903.1	CPAP_RS06150	Cpap_3123	CoA-binding protein	OTHER	R	3850900	3.65235e+06	2.64945e+06	1.48222e+07	1.74354e+07	5.44242e+06	2.12372e+07	1.74015e+07	1.11585e+07	5.17614e+06	8.83014e+06	1.96927e+06
WP_004617908.1	CPAP_RS06180	Cpap_3128	ribonuclease J	OTHER	J	3223000	2.58293e+06	2.44704e+06	3.6086e+06	4.29569e+06	5.4296e+06	1.86739e+07	1.49728e+07	14125160	1.36808e+07	1.00127e+07	8.26844e+06
WP_004617912.1	CPAP_RS06205	Cpap_3132	ABC transporter substrate-binding protein	LIPO(Sec/SPII)	E	1.409e+07	1.35825e+07	9.46955e+06	1.64104e+07	1.1712e+07	7.56584e+06	4.3222e+07	4.68433e+07	37496180	3.494e+07	3.7531e+07	1.79927e+07
WP_004617918.1	CPAP_RS06240	Cpap_3138	peptidase M42	OTHER	E	0	0	0	3.41299e+06	0	3.5885e+06	5.23255e+06	6.11511e+06	6779746	3.44066e+06	5.50302e+06	3.21836e+06
WP_004617920.1	CPAP_RS06250	Cpap_3140	aminopeptidase	OTHER	E	1823700	3.5363e+06	3.10261e+06	3.45863e+06	6.77761e+06	1.93799e+07	1.12964e+07	9.59019e+06	2.15667e+07	9.29721e+06	9.21306e+06	3.76488e+06
WP_004617921.1	CPAP_RS06255	Cpap_3141	MBL fold hydrolase	OTHER	J	0	2.38693e+06	0	2.81018e+06	3.05565e+06	2.5549e+06	4.70894e+06	4.68627e+06	3.45295e+06	7.63013e+06	6.24399e+06	2.36296e+06
WP_004617922.1	CPAP_RS06260	Cpap_3142	hypothetical protein	SP(Sec/SPI)	M	794700	386426	349660	0	0	106956	0	0	0	0	0	0
WP_004617925.1	CPAP_RS06275	Cpap_3145	pyrroline-5-carboxylate reductase	OTHER	E	5759500	4.74952e+06	3.86635e+06	1.0872e+07	1.12805e+07	9.946e+06	4.8837e+06	6.56332e+06	9.615e+06	5.71731e+06	6.87805e+06	3.62288e+06
WP_004617929.1	CPAP_RS06295	Cpap_3149	site-specific tyrosine recombinase XerD	OTHER	L	19401000	2.31588e+07	1.41272e+07	2.4628e+07	3.12283e+07	2.39276e+07	2.39082e+07	2.37909e+07	2.1908e+07	1.93409e+07	2.11897e+07	1.21397e+07
WP_004617930.1	CPAP_RS06300	Cpap_3150	Catalyzes the reversible phosphorolysis of thymidine%2C deoxyuridine and their analogues to their respective bases and 2-deoxyribose 1-phosphate	OTHER	F	2455900	2.95702e+06	0	1.85036e+06	0	0	820189	0	0	699441	0	0
WP_004617932.1	CPAP_RS06305	Cpap_3151	D-alanyl-D-alanine carboxypeptidase	SP(Sec/SPI)	M	0	0	858554	2.59524e+06	0	1.39733e+06	2.75361e+07	2.18013e+07	2.46837e+07	4.13237e+07	4.87098e+07	7.43403e+06
WP_004617955.1	CPAP_RS06360	Cpap_3162	methylmalonyl-CoA carboxyltransferase	OTHER	I	88575000	7.49046e+07	6.66562e+07	1.88971e+08	1.65936e+08	1.36637e+08	1.05573e+08	9.19883e+07	9.76537e+07	5.97538e+07	4.81259e+07	6.96178e+07
WP_004617959.1	CPAP_RS06370	Cpap_3164	oxaloacetate decarboxylase	OTHER	C	12594000	1.67674e+07	4.94771e+06	1.4584e+07	1.30278e+07	7.11334e+06	1.21468e+07	8.98366e+06	8791010	3.78143e+06	3.90242e+06	4.28035e+06
WP_004617963.1	CPAP_RS06380	Cpap_3166	N-acetylmannosamine kinase	OTHER	K	3364300	2.70059e+06	2.98354e+06	7.73826e+06	4.1435e+06	5.73187e+06	5.77927e+06	3.38707e+06	4.01433e+06	0	3.11026e+06	4.59203e+06
WP_004617971.1	CPAP_RS06400	Cpap_3170	chorismate mutase	OTHER	E	1743600	0	0	0	2.24223e+06	2.17547e+06	0	0	0	0	0	0
WP_004617973.1	CPAP_RS06405	Cpap_3171	cytidylate kinase	OTHER	F	3248800	2.63768e+06	1.87544e+06	2.959e+06	2.65361e+06	1.40385e+06	0	0	0	0	0	0
WP_004617975.1	CPAP_RS06410	Cpap_3172	4-hydroxy-3-methylbut-2-enyl diphosphate reductase	OTHER	I	204520000	1.94833e+08	1.60799e+08	2.71986e+08	2.99781e+08	1.9634e+08	1.86758e+08	1.98011e+08	1.53311e+08	2.13383e+08	2.16933e+08	1.83805e+08
WP_004617976.1	CPAP_RS06415	Cpap_3173	chemotaxis protein CheR	OTHER	N	2023600	1.61942e+06	2.67097e+06	0	0	1.22768e+06	1.16126e+06	1.38252e+06	941126	0	0	865853
WP_004617979.1	CPAP_RS06425	Cpap_3174	UDP-N-acetylmuramoylalanine--D-glutamate ligase%3B involved in peptidoglycan biosynthesis%3B cytoplasmic%3B catalyzes the addition of glutamate to the nucleotide precursor UDP-N-acetylmuramoyl-L-alanine during cell wall formation	OTHER	M	24663000	2.6176e+07	2.68068e+07	2.3236e+07	2.28501e+07	2.02645e+07	2.98057e+07	3.1673e+07	2.39198e+07	2.33376e+07	2.79739e+07	1.48025e+07
WP_004617986.1	CPAP_RS06445	Cpap_3178	hypothetical protein	OTHER	D	15186000	1.91669e+07	9.61086e+06	2.4164e+07	3.09298e+07	2.60391e+07	2.61927e+07	2.76133e+07	2.41108e+07	1.45369e+07	1.36515e+07	1.49305e+07
WP_004617993.1	CPAP_RS06465	Cpap_3182	copper amine oxidase	SP(Sec/SPI)	O	19057000	1.55974e+07	1.18582e+07	1.0691e+07	1.21269e+07	6.24097e+06	1.18194e+07	1.05119e+07	7491793	6.7353e+06	9.48601e+06	5.95752e+06
WP_004618024.1	CPAP_RS06540	Cpap_3197	magnesium chelatase	OTHER	R	39012000	3.23989e+07	3.27235e+07	3.53495e+07	3.87674e+07	2.90459e+07	0	0	1.01292e+07	0	0	1.32577e+07
WP_004618026.1	CPAP_RS06545	Cpap_3198	30S ribosomal protein S15	OTHER	J	15657000	2.34089e+07	1.10264e+07	1.12845e+08	9.88796e+07	3.10732e+07	2.66988e+07	2.7538e+07	9.91648e+06	2.34608e+07	2.87657e+07	1.07338e+07
WP_004618031.1	CPAP_RS06560	Cpap_3201	dihydrofolate reductase	OTHER	H	0	0	0	0	0	0	6.79169e+06	4.55213e+06	5.45677e+06	0	2.42168e+06	1.92707e+06
WP_004618033.1	CPAP_RS06565	Cpap_3202	involved in production of dipicolinic acid (pyridine-2%2C6-dicarboxylic acid%2C DPA) which is synthesized late in sporulation in the mother cell and accumulates in the spore%3B mutations in this gene result in a lack of DPA synthesis%3B presumably functions with SpoVFA to form the synthase enzyme	OTHER	H	0	0	0	0	0	2.46628e+06	8.86237e+07	6.73182e+07	8.90153e+07	4.6885e+07	5.12417e+07	2.14864e+07
WP_004618034.1	CPAP_RS06570	Cpap_3203	translocation-enhancing protein TepA	OTHER	O	0	0	0	0	0	0	0	1.58945e+06	3.52949e+06	0	1.21222e+06	1.23878e+06
WP_004618042.1	CPAP_RS06590	Cpap_3207	tRNA-2-methylthio-N(6)-dimethylallyladenosine synthase MiaB	OTHER	J	0	3.10651e+06	0	3.04466e+06	3.55379e+06	0	2.45677e+06	2.32879e+06	0	2.13025e+06	0	0
WP_004618044.1	CPAP_RS06595	Cpap_3208	hypothetical protein	OTHER	T	12000000	9.29357e+06	1.21296e+07	1.97985e+07	1.94987e+07	2.67379e+07	1.04535e+07	8.00543e+06	7.62795e+06	6.0466e+06	5.82116e+06	3.39733e+06
WP_004618053.1	CPAP_RS06615	Cpap_3212	RNA-binding protein Hfq	OTHER	T	18988000	1.95657e+07	1.08369e+07	6.31455e+07	6.7011e+07	2.07236e+07	3.50923e+07	3.86193e+07	2.05209e+07	9.00263e+07	9.82513e+07	1.30775e+07
WP_004618083.1	CPAP_RS06685	Cpap_3226	serine hydroxymethyltransferase	OTHER	E	51489000	3.67319e+07	4.67777e+07	4.53078e+07	2.9663e+07	4.0026e+07	1.9224e+07	1.69677e+07	1.92578e+07	2.99715e+07	2.85976e+07	2.61441e+07
WP_004618089.1	CPAP_RS06700	Cpap_3229	glycoside hydrolase	SP(Sec/SPI)	R	0	1.68422e+06	0	0	0	0	0	0	746029	2.91049e+06	3.12181e+06	2.89286e+06
WP_004618226.1	CPAP_RS06965	Cpap_2333	transketolase	OTHER	G	651370000	5.57102e+08	6.30648e+08	5.98346e+08	5.70168e+08	6.99141e+08	6.0545e+08	5.67168e+08	5.46685e+08	5.85825e+08	6.38102e+08	4.38489e+08
WP_004618229.1	CPAP_RS06980	Cpap_2336	N%2CN'-diacetylchitobiose phosphorylase	OTHER	G	17595000	2.36609e+07	2.08797e+07	3.22749e+07	3.14057e+07	2.74056e+07	2.13607e+07	2.51022e+07	2.50543e+07	1.68985e+07	2.32004e+07	2.21472e+07
WP_004618231.1	CPAP_RS06990	Cpap_2338	conjugative transfer protein GumN	SP(Sec/SPI)	S	5820200	5.74192e+06	3.41198e+06	1.76967e+07	1.84592e+07	1.08838e+07	6.4971e+07	5.2549e+07	5.46632e+07	3.23894e+07	3.42064e+07	1.26157e+07
WP_004618235.1	CPAP_RS07010	Cpap_2342	UTP--glucose-1-phosphate uridylyltransferase	OTHER	M	21419000	1.5318e+07	9.40211e+06	1.24107e+07	1.34972e+07	1.06706e+07	1.15621e+07	9.61941e+06	6.82516e+06	7.31749e+06	5.6625e+06	4.08678e+06
WP_004618236.1	CPAP_RS07015	Cpap_2343	hypothetical protein	SP(Sec/SPI)	G	52593000	4.18398e+07	3.30832e+07	1.08644e+08	1.0374e+08	8.88456e+07	7.95847e+07	7.3541e+07	7.20715e+07	4.05954e+07	4.13056e+07	5.70856e+07
WP_004618241.1	CPAP_RS07040	Cpap_2348	bifunctional acetaldehyde-CoA/alcohol dehydrogenase	OTHER	C	27360000	2.71802e+07	3.12381e+07	3.53857e+07	3.32343e+07	0	1.2304e+08	8.20226e+07	8.83311e+07	5.38472e+07	6.41807e+07	2.71123e+07
WP_004618242.1	CPAP_RS07045	Cpap_2349	hypothetical protein	OTHER	O	0	1.24476e+06	0	0	0	744262	2.45144e+08	2.88883e+08	1.60152e+08	4.50607e+07	1.31609e+08	1.52644e+07
WP_004618245.1	CPAP_RS07060	Cpap_2352	glucose-1-phosphate adenylyltransferase	OTHER	G	66801000	8.52009e+07	6.07018e+07	5.72945e+07	6.49662e+07	5.03135e+07	4.08093e+07	4.02839e+07	3.36288e+07	3.96094e+07	3.68214e+07	2.71006e+07
WP_004618246.1	CPAP_RS07065	Cpap_2353	glucose-1-phosphate adenylyltransferase subunit GlgD	OTHER	G	10485000	1.06146e+07	1.01215e+07	1.11407e+07	8.54074e+06	1.26319e+07	6.84651e+06	4.14793e+06	5.30415e+06	6.06824e+06	6.85126e+06	3.3371e+06
WP_004618248.1	CPAP_RS07075	Cpap_2355	hypothetical protein	SP(Sec/SPI)	O	4560500000	5.49221e+09	4.73285e+09	2.86687e+09	3.27723e+09	2.73062e+09	9.0592e+09	1.00187e+10	10445010000	6.11867e+09	6.61785e+09	5.76068e+09
WP_004618249.1	CPAP_RS07080	Cpap_2356	S-layer protein	SP(Sec/SPI)	F	355270000	3.16306e+08	2.89177e+08	1.78786e+08	1.84121e+08	1.66864e+08	1.45913e+08	1.26166e+08	9.66011e+07	1.16646e+08	1.33623e+08	1.31985e+08
WP_004618250.1	CPAP_RS07085	Cpap_2357	hypothetical protein	LIPO(Sec/SPII)	M	26931000	2.2778e+07	3.13152e+07	1.13579e+07	8.61743e+06	8.38001e+06	5.44267e+06	4.98343e+06	7567050	7.40292e+06	2.76948e+06	9.27332e+06
WP_004618251.1	CPAP_RS07090	Cpap_2358	transporter	LIPO(Sec/SPII)	M	100720000	1.12881e+08	8.72686e+07	4.46237e+07	5.35332e+07	2.87568e+07	2.88627e+07	3.36476e+07	1.36387e+07	3.09528e+07	3.4065e+07	2.55348e+07
WP_004618252.1	CPAP_RS07095	Cpap_2359	DNA-binding response regulator	OTHER	T	17709000	1.72211e+07	1.60318e+07	1.95946e+07	1.92733e+07	1.32889e+07	1.42021e+07	1.54137e+07	1.50055e+07	1.89043e+07	1.95181e+07	9.51752e+06
WP_004618254.1	CPAP_RS07105	Cpap_2361	hypothetical protein	SP(Sec/SPI)	X	13155000	1.09784e+07	5.26879e+06	1.48631e+07	1.25288e+07	8.29124e+06	1.75943e+07	1.25245e+07	9.39998e+06	1.06447e+07	1.2357e+07	4.81891e+06
WP_004618257.1	CPAP_RS07120	Cpap_2364	UDP-N-acetylglucosamine 1-carboxyvinyltransferase	OTHER	M	29495000	3.12754e+07	3.38741e+07	4.08203e+07	4.66049e+07	5.4497e+07	4.39741e+07	3.98979e+07	4.24431e+07	3.80778e+07	4.35732e+07	3.55267e+07
WP_004618270.1	CPAP_RS07185	Cpap_2377	purine-nucleoside phosphorylase	OTHER	F	16525000	2.68287e+07	1.2678e+07	2.50644e+07	3.16385e+07	1.85142e+07	2.56632e+07	4.41391e+07	1.81496e+07	2.49935e+07	2.86909e+07	1.16147e+07
WP_004618272.1	CPAP_RS07205	Cpap_2379	transcription termination factor Rho	OTHER	K	7427800	4.94874e+06	3.63752e+06	6.0613e+06	7.60831e+06	6.64377e+06	5.70303e+06	4.41825e+06	9502230	2.56116e+06	2.25388e+06	3.84048e+06
WP_004618281.1	CPAP_RS07250	Cpap_2388	NADH dehydrogenase	OTHER	C	23391000	1.98887e+07	2.18055e+07	2.38677e+07	2.17977e+07	2.66552e+07	2.22944e+07	1.76742e+07	1.64941e+07	1.98122e+07	2.29361e+07	1.74575e+07
WP_004618286.1	CPAP_RS07275	Cpap_2393	type I methionyl aminopeptidase	OTHER	J	8300700	1.06402e+07	1.39008e+07	7.05427e+06	6.79036e+06	1.37623e+07	3.4589e+06	3.32695e+06	8518100	3.42542e+06	0	1.56295e+06
WP_004618292.1	CPAP_RS07305	Cpap_2399	peptidase C26	OTHER	E	0	0	1.29614e+06	0	0	0	2.95353e+06	3.43719e+06	3.74022e+06	0	3.66717e+06	2.07359e+06
WP_004618297.1	CPAP_RS07330	Cpap_2404	hypothetical protein	OTHER	S	0	0	0	0	0	0	1.98246e+06	1.35534e+06	0	2.32915e+06	2.22006e+06	0
WP_004618302.1	CPAP_RS07355	Cpap_2409	hypothetical protein	OTHER	P	2589500	2.5259e+06	2.65387e+06	1.78767e+06	1.69031e+06	1.34604e+06	2.7552e+06	1.93035e+06	1.73565e+06	2.40959e+06	1.94969e+06	1.07775e+06
WP_004618341.1	CPAP_RS07445	Cpap_2428	NADH-dependent butanol dehydrogenase	OTHER	C	5238900	8.86046e+06	3.88016e+06	1.02251e+07	8.15062e+06	5.35054e+06	8.92094e+06	1.34401e+07	4.08343e+06	6.19996e+06	7.90076e+06	3.28108e+06
WP_004618362.1	CPAP_RS07495	Cpap_2438	hypothetical protein	SP(Sec/SPI)	R	96436000	8.82152e+07	8.92116e+07	5.82273e+07	4.93714e+07	4.08197e+07	2.82097e+07	2.65915e+07	3.05426e+07	2.51496e+07	2.64474e+07	2.32278e+07
WP_004618370.1	CPAP_RS07515	Cpap_2442	8-oxoguanine DNA glycosylase	OTHER	L	9042300	5.91082e+06	10668300	2.70738e+06	2.69408e+06	0	3.90131e+06	2.38688e+06	3.70113e+06	0	0	2.03192e+06
WP_004618380.1	CPAP_RS07545	Cpap_2449	catalyzes a two-step reaction%3B charges a cysteine by linking its carboxyl group to the alpha-phosphate of ATP then transfers the aminoacyl-adenylate to its tRNA	OTHER	J	45998000	3.76915e+07	3.95804e+07	6.51644e+07	6.15491e+07	4.75942e+07	6.34956e+07	4.86283e+07	4.59609e+07	4.96501e+07	4.23526e+07	3.37751e+07
WP_004618381.1	CPAP_RS07550	Cpap_2450	glycoside hydrolase	OTHER	M	0	0	0	0	0	0	1.12665e+07	9.85848e+06	8.85943e+06	3.96057e+06	6.40375e+06	2.1069e+06
WP_004618387.1	CPAP_RS07565	Cpap_2453	23S rRNA (guanosine(2251)-2'-O)-methyltransferase RlmB	OTHER	J	5166800	4.99696e+06	2.91722e+06	1.04318e+07	1.03075e+07	8.47182e+06	5.73736e+06	3.76081e+06	7.79485e+06	3.41751e+06	3.7409e+06	3.73523e+06
WP_004618407.1	CPAP_RS07630	Cpap_2465	hypothetical protein	SP(Sec/SPI)	R	89496000	9.13215e+07	89316000	6.26576e+07	6.03701e+07	4.8925e+07	49620000	4.44269e+07	3.9496e+07	3.76356e+07	4.16512e+07	3.52091e+07
WP_004618414.1	CPAP_RS07645	Cpap_2468	dockerin	SP(Sec/SPI)	X	673970000	7.26756e+08	6.43189e+08	4.79708e+08	4.76888e+08	4.59501e+08	1.58805e+08	1.63302e+08	1.07811e+08	1.60404e+08	1.58146e+08	2.28338e+08
WP_004618421.1	CPAP_RS07665	Cpap_2472	hypothetical protein	OTHER	E	0	1.27962e+06	1.14439e+06	1.19353e+06	0	0	1.55745e+06	3.07309e+06	2.91525e+06	0	0	0
WP_004618429.1	CPAP_RS07685	Cpap_2476	hexokinase	OTHER	G	90806000	8.40963e+07	7.89255e+07	1.03089e+08	9.59967e+07	8.11219e+07	6.2954e+07	4.8461e+07	59122230	5.28273e+07	4.83338e+07	4.88359e+07
WP_004618431.1	CPAP_RS07690	Cpap_2477	aldo/keto reductase	OTHER	R	3404300	2.61826e+06	0	2.96805e+06	3.79191e+06	0	4.24595e+06	3.77879e+06	3.7636e+06	2.69815e+06	7.05048e+06	0
WP_004618433.1	CPAP_RS07695	Cpap_2478	beta 1%2C4 glucosyltransferase	OTHER	M	0	0	0	0	0	0	0	2.219e+06	2452055	0	2.42048e+06	1.93736e+06
WP_004618438.1	CPAP_RS07710	Cpap_2481	glycosyl transferase family 1	OTHER	M	0	0	0	0	0	0	2.83987e+07	2.16145e+07	1.64212e+07	2.3283e+07	1.89628e+07	6.66991e+06
WP_004618480.1	CPAP_RS07810	Cpap_2501	phosphopentomutase	OTHER	G	132300000	1.11091e+08	1.13604e+08	1.62818e+08	1.3962e+08	1.44179e+08	2.60692e+08	1.96284e+08	2.36176e+08	1.63528e+08	1.50024e+08	1.0655e+08
WP_004618482.1	CPAP_RS07815	Cpap_2502	ABC transporter substrate-binding protein	LIPO(Sec/SPII)	P	10043000	7.95834e+06	1.30843e+07	6.95461e+06	7.72418e+06	5.33552e+06	1.69788e+07	1.16648e+07	8.37826e+06	5.67488e+06	4.96533e+06	3.08416e+06
WP_004618488.1	CPAP_RS07830	Cpap_2505	bifunctional acetaldehyde-CoA/alcohol dehydrogenase	OTHER	C	882410000	9.1204e+08	9.3178e+08	1.47831e+09	1.59634e+09	1.63207e+09	2.44049e+09	2.70316e+09	3.29033e+09	1.04706e+09	1.11871e+09	1.1301e+09
WP_004618490.1	CPAP_RS07835	Cpap_2506	alcohol dehydrogenase	OTHER	C	266510000	2.44851e+08	2.50196e+08	4.20455e+08	4.281e+08	4.24448e+08	2.76222e+08	2.321e+08	1.81594e+08	1.47025e+08	1.61057e+08	1.9596e+08
WP_004618495.1	CPAP_RS07850	Cpap_2509	bifunctional 2-keto-4-hydroxyglutarate aldolase/2-keto-3-deoxy-6-phosphogluconate aldolase	OTHER	G	2117400	2.45163e+06	2.79767e+06	2.46518e+06	2.53044e+06	1.53959e+06	4.20442e+06	5.29333e+06	3.33213e+06	2.71245e+07	4.557e+07	1.89999e+07
WP_004618497.1	CPAP_RS07855	Cpap_2510	sugar kinase	OTHER	G	0	813719	684611	0	728314	555509	1.65456e+06	3.29286e+06	1.39192e+06	1.048e+07	8.96302e+06	2.65545e+06
WP_004618500.1	CPAP_RS07865	Cpap_2512	[FeFe] hydrogenase H-cluster radical SAM maturase HydE	OTHER	H	11568000	1.43858e+07	6.56124e+06	1.07748e+07	1.07695e+07	9.73811e+06	1.32161e+07	1.3642e+07	6.4418e+06	1.04894e+07	1.51965e+07	1.01097e+07
WP_004618506.1	CPAP_RS07880	Cpap_2515	cysteine synthase A	OTHER	E	50268000	5.04697e+07	5.07569e+07	6.05377e+07	5.93878e+07	41432700	3.0613e+07	3.83183e+07	4.45407e+07	1.83596e+07	2.104e+07	2.7529e+07
WP_004618513.1	CPAP_RS07895	Cpap_2518	serine--tRNA ligase	OTHER	J	35748000	3.50997e+07	3.00305e+07	3.66472e+07	3.24397e+07	2.47865e+07	2.14056e+07	2.72007e+07	2.39386e+07	2.36405e+07	2.2523e+07	2.63056e+07
WP_004618517.1	CPAP_RS07905	Cpap_2520	NADH dehydrogenase	OTHER	C	0	0	0	0	0	0	3.63375e+06	3.33819e+06	3.23966e+06	3.61208e+06	4.27028e+06	0
WP_004618519.1	CPAP_RS07910	Cpap_2521	NADH:ubiquinone oxidoreductase	OTHER	C	0	0	0	0	0	0	1.37419e+06	0	1.49762e+06	1.76163e+06	3.685e+06	882003
WP_004618531.1	CPAP_RS07940	Cpap_2527	hypothetical protein	LIPO(Sec/SPII)	K	3773900	1.33144e+06	2.20833e+06	3.34983e+06	0	0	0	0	0	0	0	0
WP_004618546.1	CPAP_RS07975	Cpap_2535	in Escherichia coli this enzyme functions in thiamine biosynthesis along with thiFSGI and IscS%3B with ThiFSG catalyzes the formation of thiazole phosphate from tyrosine%2C cysteine and 1-deoxy-D-xylulose-5-phosphate%3B forms a complex with ThiG%3B contains an iron-sulfur center%3B in Thermotoga this enzyme has an extra C-terminal domain	OTHER	H	7591300	8.76194e+06	5.01058e+06	1.09025e+07	7.60286e+06	6.62344e+06	5.42031e+06	4.97201e+06	4240856	3.41798e+06	4.83088e+06	7678695
WP_004618547.1	CPAP_RS07980	Cpap_2536	[FeFe] hydrogenase H-cluster maturation GTPase HydF	OTHER	J	13727000	9.12523e+06	1.32497e+07	9.12206e+06	9.71147e+06	9.85344e+06	5.31666e+06	4.19813e+06	3.68376e+06	6.26911e+06	7.76243e+06	5.19145e+06
WP_004618548.1	CPAP_RS07985	Cpap_2537	rod shape-determining protein	OTHER	D	0	3.6226e+06	2.37188e+06	0	0	2.98046e+06	0	0	1.43552e+06	2.093e+06	1.29308e+06	0
WP_004618549.1	CPAP_RS07990	Cpap_2538	flagellar basal body rod protein FlgG	OTHER	N	23362000	2.1988e+07	1.94746e+07	4.78288e+06	5.43704e+06	2.52356e+06	2.72657e+06	5.20496e+06	3.55001e+06	0	4.96403e+06	6.26718e+06
WP_004618550.1	CPAP_RS07995	Cpap_2539	makes up the distal portion of the flagellar basal body rod%3B Bradyrhizobium has one thick flagellum and several thin flagella%3B the Bradyrhizobium protein in this cluster is associated with the thick flagella	OTHER	N	20107000	2.07404e+07	9.07131e+06	5.52299e+06	5.0046e+06	3.13729e+06	1.2796e+07	7.07351e+06	2.95442e+06	1.25602e+07	8.65162e+06	3.60673e+06
WP_004618553.1	CPAP_RS08010	Cpap_2542	beta-hydroxyacyl-ACP dehydratase	OTHER	I	3720400	3.16003e+06	4.13821e+06	5.2868e+06	5.0727e+06	4.71109e+06	5.37513e+06	6.83701e+06	1.00548e+07	1.84659e+06	3.46675e+06	0
WP_004618554.1	CPAP_RS08015	Cpap_2543	UDP-N-acetylmuramate--L-alanine ligase	OTHER	M	1368600	1.4688e+06	1.16334e+06	1.68678e+06	1.46984e+06	2.44959e+06	8.14511e+06	1.0844e+07	1.10314e+07	8.12944e+06	1.00543e+07	6070180
WP_004618555.1	CPAP_RS08020	Cpap_2544	pur operon repressor	OTHER	F	0	0	1.9506e+06	3.07648e+06	0	1.68913e+06	0	0	0	0	0	1.16677e+06
WP_004618556.1	CPAP_RS08025	Cpap_2545	septation protein SpoVG	OTHER	D	12677000	9.38223e+06	5.30854e+06	0	4.10331e+06	0	0	0	0	6.12036e+06	7.07746e+06	0
WP_004618557.1	CPAP_RS08030	Cpap_2546	UDP-N-acetylglucosamine pyrophosphorylase	OTHER	M	5578800	6.55992e+06	7.51534e+06	2.46452e+07	2.4506e+07	1.22965e+07	7.02613e+06	7.872e+06	1.06751e+07	4.87638e+06	5.62591e+06	4.82999e+06
WP_004618558.1	CPAP_RS08035	Cpap_2547	ribose-phosphate pyrophosphokinase	OTHER	F	21105000	1.92862e+07	1.66781e+07	1.37713e+07	1.49054e+07	1.16812e+07	9.93148e+06	9.77436e+06	8.7647e+06	7.77625e+06	8.40417e+06	7.98835e+06
WP_004618561.1	CPAP_RS08050	Cpap_2550	peptidyl-prolyl cis-trans isomerase	OTHER	O	11315000	7.85896e+06	7.00068e+06	9.35987e+06	6.90189e+06	8.41036e+06	7.08432e+06	5.64202e+06	7.51811e+06	7.79271e+06	4.44067e+06	5.43222e+06
WP_004618562.1	CPAP_RS08055	Cpap_2551	stage V sporulation protein T	OTHER	K	0	0	1.58294e+06	0	0	0	1.58926e+07	1.36836e+07	1.70738e+07	1.36262e+07	1.44785e+07	7.91892e+06
WP_004618571.1	CPAP_RS08105	Cpap_2560	hypothetical protein	OTHER	I	0	0	0	0	0	0	1.24041e+07	8.6232e+06	5.11921e+06	5.19345e+06	4.70983e+06	3.0244e+06
WP_004618574.1	CPAP_RS08125	Cpap_2563	hypothetical protein	OTHER	R	1.1732e+07	1.3142e+07	4.41674e+06	3.79953e+06	3.85364e+06	1.63845e+06	5.76608e+06	4.96129e+06	2.50822e+06	4.54511e+06	3.91933e+06	2.19334e+06
WP_004618575.1	CPAP_RS08130	Cpap_2564	hypothetical protein	OTHER	H	1745500000	1.61819e+09	1.78504e+09	6.0734e+08	5.52029e+08	7.96272e+08	7.73937e+08	5.92651e+08	6.92673e+08	8.49119e+08	7.46093e+08	9.25382e+08
WP_004618576.1	CPAP_RS08135	Cpap_2565	hypothetical protein	OTHER	M	480890000	4.38812e+08	6.40821e+08	1.67734e+08	1.69383e+08	2.42933e+08	2.75183e+08	2.9594e+08	3.23169e+08	2.85414e+08	3.54298e+08	2.67113e+08
WP_004618577.1	CPAP_RS08140	Cpap_2566	phage portal protein	OTHER	R	99175000	1.07406e+08	4.5053e+07	1.00707e+08	9.37236e+07	8.38305e+07	2.66941e+07	1.72882e+07	1.4986e+07	1.4631e+07	2.30996e+07	3.19557e+07
WP_004618578.1	CPAP_RS08145	Cpap_2567	hypothetical protein	OTHER	X	93292000	7.90889e+07	7.87473e+07	2.51139e+07	1.94313e+07	1.83647e+07	3.63347e+07	2.25628e+07	2.37319e+07	3.8201e+07	3.10629e+07	2.55902e+07
WP_004618579.1	CPAP_RS08150	Cpap_2568	peptidoglycan-binding protein	OTHER	S	20527000	2.61353e+07	2.79157e+07	5.22773e+06	3.67705e+06	4.15002e+06	9.8791e+06	1.20942e+07	9.95858e+06	1.12995e+07	9.08785e+06	6.70221e+06
WP_004618580.1	CPAP_RS08155	Cpap_2569	hydrolase	OTHER	G	74872000	7.23374e+07	1.19305e+08	2.16659e+07	2.09402e+07	2.03776e+07	3.19246e+07	3.33465e+07	3.31574e+07	2.5414e+07	3.45455e+07	2.74439e+07
WP_004618581.1	CPAP_RS08160	Cpap_2570	hypothetical protein	OTHER	Q	5293700	5.52082e+06	3.99995e+06	1.92135e+06	1.89073e+06	0	3.44187e+06	0	1.88376e+06	0	3.67253e+06	0
WP_004618582.1	CPAP_RS08165	Cpap_2571	hypothetical protein	OTHER	X	28586000	2.92425e+07	2.35294e+07	1.18391e+07	1.26148e+07	7.43177e+06	1.36418e+07	1.13637e+07	5.2807e+06	1.65024e+07	1.3402e+07	7.82451e+06
WP_004618583.1	CPAP_RS08170	Cpap_2572	phage tail protein	OTHER	X	491720000	5.02575e+08	4.4279e+08	1.94631e+08	188556000	1.36705e+08	1.9935e+08	2.12231e+08	1.54446e+08	2.00794e+08	2.37501e+08	1.44928e+08
WP_004618585.1	CPAP_RS21265	Cpap_2574	Kelch repeat type 1-containing protein	OTHER	M	174630000	1.61895e+08	1.54231e+08	4.58833e+07	4.96449e+07	4.12157e+07	7.27601e+07	5.86373e+07	5.07868e+07	6.66474e+07	6.39239e+07	6.45044e+07
WP_004618586.1	CPAP_RS08185	Cpap_2575	hypothetical protein	OTHER	T	26985000	2.73279e+07	2.34828e+07	1.47898e+07	2.80524e+07	6.41782e+06	7.44319e+06	8.88804e+06	5.25017e+06	1.21623e+07	1.70057e+07	6.31867e+06
WP_004618588.1	CPAP_RS08195	Cpap_2577	peptidase M15	OTHER	M	10823000	7.53119e+06	0	0	0	0	0	999395	0	0	1.25686e+06	400455
WP_004618594.1	CPAP_RS08230	Cpap_2584	3-hydroxyacyl-CoA dehydrogenase NAD-binding	OTHER	I	10506000	7.75249e+06	7.04556e+06	8.07916e+06	8.36878e+06	6.77708e+06	6.51973e+06	5.77333e+06	5.78065e+06	5.98479e+06	7.34182e+06	5.6009e+06
WP_004618663.1	CPAP_RS08395	Cpap_2617	decarboxylase	OTHER	E	19121000	2.64962e+07	8.53978e+06	1.57959e+07	1.71101e+07	1.47138e+07	8.30854e+06	9.99926e+06	4.45715e+06	7.89865e+06	1.08573e+07	7.01678e+06
WP_004618670.1	CPAP_RS08415	Cpap_2621	hypothetical protein	OTHER	G	2985000	5.21313e+06	1.94851e+06	1.98099e+06	0	0	1.80986e+06	0	0	2.09648e+06	1.9349e+06	1.58214e+06
WP_004618672.1	CPAP_RS08420	Cpap_2622	hypothetical protein	OTHER	G	85128000	1.16036e+08	1.335e+08	57683250	4.41369e+07	6.1267e+07	3.45806e+07	3.77117e+07	3.13403e+07	3.48695e+07	5.26434e+07	4.01056e+07
WP_004618674.1	CPAP_RS08425	Cpap_2623	AMP-dependent synthetase	OTHER	I	67658000	7.88198e+07	5.78434e+07	2.74149e+07	3.12255e+07	2.94101e+07	1.16556e+07	1.56218e+07	9.38495e+06	8.12201e+06	1.79935e+07	1.74076e+07
WP_004618676.1	CPAP_RS08430	Cpap_2624	hypothetical protein	OTHER	Q	74661000	4.14836e+07	3.00024e+07	3.58363e+07	4.17972e+07	1.86538e+07	3.26693e+07	0	0	4.15175e+07	3.73518e+07	0
WP_004618693.1	CPAP_RS08470	Cpap_2632	serine hydrolase	OTHER	V	9660200	8.51403e+06	1.00565e+07	1.08949e+07	1.06531e+07	1.10014e+07	7.40109e+06	8.67093e+06	6.80711e+06	7.53605e+06	8.2724e+06	3.51296e+06
WP_004618702.1	CPAP_RS08495	Cpap_2637	hypothetical protein	SP(Sec/SPI)	O	1946100000	1.98745e+09	1.97292e+09	1.301e+08	1.38539e+08	2.72652e+08	4.03537e+08	3.28808e+08	4.2404e+08	6.56519e+08	4.78339e+08	6.40691e+08
WP_004618707.1	CPAP_RS08505	Cpap_2640	diaminopimelate dehydrogenase	OTHER	E	32213000	2.38921e+07	2.17838e+07	3.19519e+07	3.36538e+07	2.15066e+07	2.60758e+07	2.31215e+07	1.79271e+07	2.08133e+07	2.09725e+07	1.81105e+07
WP_004618709.1	CPAP_RS08510	Cpap_2641	diaminopimelate decarboxylase	OTHER	E	64758000	5.08354e+07	3.39568e+07	6.25452e+07	7.17319e+07	5.4343e+07	2.94006e+07	2.71352e+07	2.73948e+07	2.05819e+07	1.91079e+07	2.19233e+07
WP_004618729.1	CPAP_RS08565	Cpap_2652	nitric oxide synthase	OTHER	C	2324500	0	2.66904e+06	2.21251e+06	0	2.95224e+06	1.92006e+06	0	0	0	0	0
WP_004618731.1	CPAP_RS08570	Cpap_2653	glutamate synthase (NADPH)%2C homotetrameric	OTHER	E	190420000	1.79079e+08	2.3991e+08	1.61856e+08	1.44046e+08	1.8587e+08	1.28166e+08	9.8691e+07	1.37665e+08	1.1213e+08	8.56643e+07	1.09632e+08
WP_004618733.1	CPAP_RS08575	Cpap_2654	ferredoxin-NADP+ reductase subunit alpha	OTHER	H	95342000	1.07652e+08	9.38203e+07	9.22667e+07	9.75675e+07	8.00217e+07	8.81625e+07	9.2918e+07	110239100	1.10634e+08	1.30435e+08	8.13113e+07
WP_004618737.1	CPAP_RS08585	Cpap_2656	peptidase M23	SP(Sec/SPI)	M	0	0	0	2.07226e+06	2.71792e+06	3.0923e+06	8.09422e+06	7.04907e+06	8.99626e+06	8.8775e+06	7.9136e+06	2.68541e+06
WP_004618743.1	CPAP_RS08600	Cpap_2659	septum site-determining protein MinD	OTHER	D	4911400	4.71201e+06	2.04478e+06	2.34218e+06	2.71182e+06	2.00187e+06	1.85879e+06	1.30762e+06	0	0	1.79898e+06	1.15288e+06
WP_004618751.1	CPAP_RS08620	Cpap_2663	rod shape-determining protein MreC	SP(Sec/SPI)	D	1.2896e+06	0	1.34753e+06	971630	0	1.14035e+06	1.32601e+06	0	0	2.18915e+06	2.27032e+06	980931
WP_004618754.1	CPAP_RS08625	Cpap_2664	rod shape-determining protein	OTHER	D	3977100	5.75376e+06	1.12424e+07	3.81497e+06	0	7.70931e+06	0	0	2.3483e+06	0	2.68659e+06	2.47148e+06
WP_004618762.1	CPAP_RS08645	Cpap_2668	endopeptidase La	OTHER	O	6691900	6.18914e+06	7.68572e+06	4.88816e+06	7.42729e+06	3.4624e+06	1.82651e+07	1.16674e+07	1.06442e+07	1.69888e+07	1.21139e+07	5.08628e+06
WP_004618764.1	CPAP_RS08650	Cpap_2669	pyruvate kinase	OTHER	T	102440000	9.38195e+07	8.45306e+07	2.11152e+08	2.12229e+08	2.02903e+08	1.80396e+08	1.83994e+08	1.60573e+08	9.45922e+07	9.66805e+07	1.35831e+08
WP_004618768.1	CPAP_RS08660	Cpap_2671	citrate synthase	OTHER	C	8557300	1.03891e+07	8.68189e+06	1.48679e+07	1.70057e+07	1.45749e+07	9.31694e+06	9.8629e+06	9.65184e+06	1.15658e+07	1.3658e+07	7.42357e+06
WP_004618770.1	CPAP_RS08665	Cpap_2672	hypothetical protein	OTHER	S	20527000	2.45504e+07	2.05706e+07	3.22835e+07	4.18527e+07	3.77529e+07	3.06121e+07	3.16049e+07	1.4247e+07	2.2759e+07	2.58874e+07	1.7147e+07
WP_004618773.1	CPAP_RS08670	Cpap_2673	hypothetical protein	OTHER	O	0	0	535077	610389	0	224094	6.91041e+07	7.94079e+07	3.81555e+07	2.9454e+07	2.94329e+07	2.54576e+06
WP_004618775.1	CPAP_RS08675	Cpap_2674	asparagine--tRNA ligase	OTHER	J	25768000	1.97836e+07	2.17646e+07	2.30083e+07	2.8556e+07	1.93624e+07	1.21178e+07	1.22704e+07	1.77053e+07	2.32529e+07	2.43618e+07	2.58086e+07
WP_004618778.1	CPAP_RS08680	Cpap_2675	asparagine synthetase A	OTHER	E	59835000	6.30992e+07	5.96307e+07	6.6563e+07	7.55592e+07	7.85271e+07	4.15165e+07	4.02689e+07	4.08222e+07	4.97451e+07	4.16106e+07	4.40058e+07
WP_004618780.1	CPAP_RS08685	Cpap_2676	isocitrate dehydrogenase	OTHER	C	154820000	1.85597e+08	1.91912e+08	1.73003e+08	1.86227e+08	2.11181e+08	1.11617e+08	1.33976e+08	1.31786e+08	1.23137e+08	1.30952e+08	1.19478e+08
WP_004618839.1	CPAP_RS08840	Cpap_2707	activates pyruvate formate-lyase 1 under anaerobic conditions	OTHER	O	5197400	4.44231e+06	4.64332e+06	1.12969e+07	1.13165e+07	1.28291e+07	6.365e+06	3.21476e+06	9.57816e+06	2.76532e+06	6.83906e+06	2.73792e+06
WP_004618841.1	CPAP_RS08845	Cpap_2708	formate acetyltransferase	OTHER	C	36962000	4.27823e+07	4.24757e+07	7.49054e+07	6.12229e+07	6.77283e+07	4.69163e+07	4.10144e+07	38389340	4.00968e+07	5.08369e+07	3.97405e+07
WP_004618844.1	CPAP_RS08855	Cpap_2710	hypothetical protein	SP(Sec/SPI)	M	149230000	1.44711e+08	1.01552e+08	1.28661e+08	1.97029e+08	8.79807e+07	2.23851e+08	2.70856e+08	1.19208e+08	1.35161e+08	1.55753e+08	1.39786e+08
WP_004618847.1	CPAP_RS08860	Cpap_2711	hypothetical protein	SP(Sec/SPI)	V	42290000	4.55996e+07	3.40676e+07	3.76314e+07	3.49243e+07	2.82212e+07	1.69675e+07	1.48453e+07	9.93979e+06	1.37824e+07	1.24558e+07	1.34778e+07
WP_004618862.1	CPAP_RS08895	Cpap_2719	amino acid ABC transporter	LIPO(Sec/SPII)	E	13101000	1.26257e+07	1.29421e+07	1.23764e+07	1.03398e+07	5.03848e+06	1.17296e+07	1.34976e+07	1.15757e+07	1.29234e+07	1.1311e+07	8.94174e+06
WP_004618866.1	CPAP_RS08905	Cpap_2721	ErfK/YbiS/YcfS/YnhG family protein	OTHER	M	0	0	0	0	0	999456	2.5941e+06	4.02149e+06	4.99959e+06	0	1.06235e+06	877400
WP_004618867.1	CPAP_RS08910	Cpap_2722	aspartate-semialdehyde dehydrogenase	OTHER	E	48561000	3.49121e+07	3.86739e+07	9.67056e+07	7.52468e+07	9.82916e+07	1.15705e+08	8.08362e+07	1.16404e+08	6.89853e+07	6.34323e+07	4.68137e+07
WP_004618869.1	CPAP_RS08920	Cpap_2724	reactive intermediate/imine deaminase	OTHER	V	0	1.13506e+07	7.13171e+06	0	1.74927e+07	1.06744e+07	0	1.23395e+07	9.9443e+06	1.27559e+07	8.64709e+06	7.92204e+06
WP_004618870.1	CPAP_RS08925	Cpap_2725	gamma-glutamyl-phosphate reductase	OTHER	E	41945000	4.59947e+07	4.19032e+07	5.27822e+07	5.13285e+07	5.82785e+07	6.2664e+07	5.57154e+07	6.33053e+07	5.91959e+07	4.90369e+07	3.47629e+07
WP_004618878.1	CPAP_RS08960	Cpap_2734	aminoacyl-histidine dipeptidase	OTHER	E	0	0	883043	0	2.17422e+06	1.65855e+06	0	2.06476e+06	2.14915e+06	1.32292e+06	2.26709e+06	1.13073e+06
WP_004618891.1	CPAP_RS09025	Cpap_2747	hypothetical protein	SP(Sec/SPI)	U	10606000	1.47704e+07	1.21874e+07	0	0	2.77341e+06	1.64455e+07	1.48072e+07	1.18524e+07	2.63718e+07	2.45587e+07	2.81562e+07
WP_004618892.1	CPAP_RS09030	Cpap_2748	hypothetical protein	SP(Sec/SPI)	R	5156600	4.79139e+06	2.70132e+06	0	0	0	3.77408e+06	3.14951e+06	2.74098e+06	5.91545e+06	4.22463e+06	5.50095e+06
WP_004618893.1	CPAP_RS09035	Cpap_2749	carbohydrate-binding protein	LIPO(Sec/SPII)	R	28844000	2.62215e+07	1.74433e+07	2.02806e+07	1.98951e+07	1.05082e+07	1.07856e+07	9.86202e+06	6.98853e+06	1.48126e+07	1.45931e+07	1.33849e+07
WP_004618894.1	CPAP_RS09040	Cpap_2750	hypothetical protein	SP(Sec/SPI)	F	0	1.12351e+06	822825	972487	884650	1.31341e+06	803303	888538	485043	0	562415	0
WP_004618897.1	CPAP_RS09050	Cpap_2753	cellulase	SP(Sec/SPI)	G	117970000	1.13544e+08	7.61763e+07	5.98413e+07	6.49828e+07	4.54061e+07	4.23033e+07	3.91152e+07	2.43514e+07	5.92486e+07	5.86505e+07	3.84157e+07
WP_004618898.1	CPAP_RS09055	Cpap_2754	copper amine oxidase	SP(Sec/SPI)	O	480170000	4.2843e+08	4.62975e+08	2.72319e+08	2.5941e+08	3.39495e+08	2.20942e+08	2.19013e+08	2.12201e+08	2.93806e+08	2.73862e+08	3.26517e+08
WP_004618940.1	CPAP_RS09270	Cpap_2799	AP endonuclease	OTHER	G	0	0	0	0	0	1.02624e+06	1.91782e+06	3.27418e+06	2141103	0	2.05872e+06	0
WP_004618946.1	CPAP_RS09300	Cpap_2805	aldo/keto reductase	OTHER	R	2385600	0	3.2579e+06	0	0	1.47692e+06	0	1.1377e+06	0	0	0	1.90904e+06
WP_004618951.1	CPAP_RS09325	Cpap_2810	methylmalonyl-CoA epimerase	OTHER	Q	3117000	3.84958e+06	1.9514e+06	3.2394e+06	0	0	0	0	0	0	0	0
WP_004618961.1	CPAP_RS09365	Cpap_2820	glycosyl hydrolase family 98 carbohydrate-binding module	SP(Sec/SPI)	G	105520000	8.91824e+07	6.85037e+07	1.02784e+08	1.00247e+08	8.51962e+07	6.63976e+07	6.55526e+07	5.76464e+07	4.6852e+07	4.34651e+07	4.55092e+07
WP_004618972.1	CPAP_RS09415	Cpap_2832	hypothetical protein	LIPO(Sec/SPII)	G	8372200	1.0013e+07	8.30774e+06	0	0	2.44898e+06	6.25517e+06	4.62509e+06	4.70751e+06	8.40181e+06	8.29781e+06	5.6733e+06
WP_004618975.1	CPAP_RS09430	Cpap_2835	hypothetical protein	LIPO(Sec/SPII)	R	15427000	1.07235e+07	1.30513e+07	935587	1.00663e+06	753124	1.07725e+06	0	968718	0	0	1.36947e+06
WP_004618977.1	CPAP_RS09440	Cpap_2838	hypothetical protein	OTHER	O	2794000	0	2.2932e+06	0	0	0	0	0	0	0	0	0
WP_004618979.1	CPAP_RS09460	Cpap_2842	carbonic anhydrase	OTHER	P	73302000	7.82988e+07	6.94849e+07	7.82506e+07	6.22791e+07	7.89444e+07	1.56578e+08	1.17604e+08	2.22824e+08	1.28829e+08	9.85655e+07	7.02295e+07
WP_004618980.1	CPAP_RS09465	Cpap_2843	nicotinate phosphoribosyltransferase	OTHER	H	618830000	5.68536e+08	6.4958e+08	7.03398e+08	6.99919e+08	1.05985e+09	5.90809e+08	5.37878e+08	6.64855e+08	4.7759e+08	4.32812e+08	6.33677e+08
WP_004618981.1	CPAP_RS09470	Cpap_2844	isochorismatase	OTHER	H	854250000	9.13622e+08	6.61969e+08	7.1263e+08	8.11088e+08	2.44458e+08	7.10649e+08	8.50075e+08	2.63362e+08	5.95045e+08	7.33313e+08	3.07621e+08
WP_004618982.1	CPAP_RS09480	Cpap_2846	endoglucanase	SP(Sec/SPI)	G	125350000	1.25234e+08	1.27567e+08	3.25017e+07	3.43284e+07	2.50801e+07	1.535e+07	2.22759e+07	9.30074e+06	1.88601e+08	2.06861e+08	1.86161e+08
WP_004618990.1	CPAP_RS09520	Cpap_2855	carbohydrate-binding protein	SP(Sec/SPI)	M	13391000	1.4689e+07	1.11557e+07	4.96533e+06	5.64836e+06	3.03957e+06	4.88014e+06	3.21795e+06	2.35191e+06	4.88711e+06	5.66897e+06	4.61919e+06
WP_004618994.1	CPAP_RS09540	Cpap_2859	type 3a cellulose-binding domain protein	SP(Sec/SPI)	G	3765100	5.25112e+06	8.1592e+06	2.38229e+06	0	1.47919e+06	0	0	0	0	0	1.65681e+06
WP_004619004.1	CPAP_RS09600	Cpap_2071	DNA gyrase subunit A	OTHER	L	15260000	1.48803e+07	1.07494e+07	3.07848e+07	2.74555e+07	2.24276e+07	7.03586e+07	7.77442e+07	5.20476e+07	5.32573e+07	5.32995e+07	3.37931e+07
WP_004619009.1	CPAP_RS09625	Cpap_2076	DNA-binding protein	OTHER	R	13125000	7.44025e+06	7.59973e+06	2.63497e+07	2.57377e+07	2.3615e+07	1.55231e+07	1.29442e+07	1.16848e+07	9.0016e+06	7.12828e+06	6.16146e+06
WP_004619015.1	CPAP_RS09655	Cpap_2082	DNA polymerase III subunit beta	OTHER	L	39381000	3.72027e+07	2.63066e+07	5.98765e+07	5.79307e+07	3.15034e+07	4.00945e+07	4.23461e+07	2.21125e+07	3.66552e+07	3.51008e+07	1.67663e+07
WP_004619019.1	CPAP_RS09675	Cpap_2086	negatively supercoils closed circular double-stranded DNA	OTHER	L	4223200	2.89545e+06	2.94115e+06	5.2262e+06	5.86486e+06	3.71801e+06	1.03076e+07	7.20986e+06	6.56563e+06	7.15284e+06	5.34612e+06	3.6278e+06
WP_004619029.1	CPAP_RS09735	Cpap_2096	pyruvate:ferredoxin (flavodoxin) oxidoreductase	OTHER	C	2120800000	2.14234e+09	1.92819e+09	1.95183e+09	1.94571e+09	1.9518e+09	1.02907e+09	9.04299e+08	7.81214e+08	9.70196e+08	9.03084e+08	1.11068e+09
WP_004619031.1	CPAP_RS09745	Cpap_2098	spore coat protein CotS	OTHER	T	0	0	0	1.35655e+06	0	877303	0	1.66055e+06	1.68159e+06	1.53226e+06	1.90376e+06	543105
WP_004619032.1	CPAP_RS09750	Cpap_2099	formate--tetrahydrofolate ligase	OTHER	F	7370900	6.60615e+06	4.19136e+06	1.09739e+07	9.98868e+06	8.14329e+06	9.74157e+06	8.35474e+06	6.74516e+06	8.98796e+06	7.64462e+06	5.87599e+06
WP_004619035.1	CPAP_RS09765	Cpap_2102	peptidoglycan-binding protein	OTHER	M	11874000	8.49783e+06	9.85093e+06	2.61229e+07	2.59281e+07	2.33775e+07	1.92717e+08	2.16366e+08	1.83729e+08	2.67575e+08	2.68502e+08	1.03539e+08
WP_004619038.1	CPAP_RS09780	Cpap_2105	ATPase AAA	OTHER	O	11437000	1.27186e+07	1.20597e+07	2.31979e+07	2.17127e+07	2.15202e+07	2.36864e+07	2.40813e+07	2.28372e+07	1.62813e+07	2.0176e+07	1.42626e+07
WP_004619039.1	CPAP_RS09785	Cpap_2106	hypothetical protein	OTHER	K	13485000	1.65182e+07	7.81146e+06	2.06407e+07	2.05419e+07	1.11911e+07	2.62975e+07	2.09964e+07	2.08449e+07	1.11593e+07	1.43103e+07	7.82451e+06
WP_004619042.1	CPAP_RS09800	Cpap_2109	hypothetical protein	OTHER	S	3291300	2.82838e+06	4.53887e+06	0	0	0	0	2.3241e+06	0	0	0	0
WP_004619043.1	CPAP_RS09805	Cpap_2110	hypothetical protein	OTHER	T	13989000	1.13393e+07	1.56913e+07	7.63584e+06	9.14634e+06	1.0493e+07	9.8688e+06	9.63092e+06	1.08938e+07	1.03389e+07	1.33817e+07	7.99381e+06
WP_004619050.1	CPAP_RS09840	Cpap_2117	germination protein YpeB	OTHER	S	7.9062e+06	8.35611e+06	6.78566e+06	1.09701e+07	9.06845e+06	5.65592e+06	1.37101e+07	1.4994e+07	6.49631e+06	1.27362e+07	9.54977e+06	6.12128e+06
WP_004619052.1	CPAP_RS09850	Cpap_2119	peptide deformylase	OTHER	J	0	0	0	2.79608e+06	2.88942e+06	0	3.14363e+06	2.93762e+06	0	3.81003e+06	2.98016e+06	2.92867e+06
WP_004619054.1	CPAP_RS09860	Cpap_2121	S-layer protein	SP(Sec/SPI)	G	14975000	1.73954e+07	7.93687e+06	1.24355e+07	1.65317e+07	8.51355e+06	3.54609e+07	7.28734e+07	2.08366e+07	5.45284e+07	3.27695e+07	2.29641e+07
WP_004619059.1	CPAP_RS09885	Cpap_2126	ferritin	OTHER	P	394180000	4.25417e+08	4.16672e+08	4.07288e+08	4.97891e+08	3.59631e+08	4.55393e+08	5.23162e+08	4.36912e+08	5.60168e+08	6.00744e+08	3.67157e+08
WP_004619060.1	CPAP_RS09890	Cpap_2127	peptide ABC transporter substrate-binding protein	LIPO(Sec/SPII)	E	13250000	1.28209e+07	1.51381e+07	2.84867e+07	2.28418e+07	2.28669e+07	6.92912e+07	6.14813e+07	6.38286e+07	3.56269e+07	4.14526e+07	3.8585e+07
WP_004619062.1	CPAP_RS09900	Cpap_2129	peptide ABC transporter ATP-binding protein	OTHER	E	0	0	0	2.43079e+06	0	2.16325e+06	0	0	0	0	0	0
WP_004619070.1	CPAP_RS09945	Cpap_2137	glycogen-branching enzyme	OTHER	G	572110	0	0	0	188408	0	1.34313e+06	453885	0	0	304881	0
WP_004619075.1	CPAP_RS09970	Cpap_2142	30S ribosomal protein S6	OTHER	J	0	0	0	1.11397e+07	8.60976e+06	0	0	3.6643e+06	0	9.34463e+06	7.4065e+06	0
WP_004619077.1	CPAP_RS09980	Cpap_2144	30S ribosomal protein S18	OTHER	J	5825300	4.06556e+06	7.77252e+06	2.74063e+07	1.61519e+07	2.66939e+07	5.7673e+06	3.23026e+06	8.84965e+06	5.22581e+06	3.13927e+06	3.37361e+06
WP_004619078.1	CPAP_RS09985	Cpap_2145	family 31 glucosidase	OTHER	G	0	1.52242e+06	1.192e+06	1.42067e+06	1.57259e+06	0	2.26031e+06	2.64693e+06	1.72294e+06	1.66124e+06	2.06584e+06	866790
WP_004619088.1	CPAP_RS10035	Cpap_2155	hypoxanthine phosphoribosyltransferase	OTHER	F	0	0	969437	937711	0	1.08041e+06	0	0	291179	0	0	0
WP_004619091.1	CPAP_RS10050	Cpap_2158	methionine adenosyltransferase	OTHER	H	45990000	5.87037e+07	6.27773e+07	5.65723e+07	6.14946e+07	7.03557e+07	5.08652e+07	5.53452e+07	6.68607e+07	3.92416e+07	4.01349e+07	5.16266e+07
WP_004619098.1	CPAP_RS10085	Cpap_2165	flagellar hook protein FlgK	OTHER	N	60785000	5.57036e+07	3.72728e+07	9.72678e+06	1.16103e+07	4.02863e+06	2.55958e+07	2.33526e+07	1.17592e+07	2.43264e+07	2.17709e+07	1.78593e+07
WP_004619099.1	CPAP_RS10090	Cpap_2166	flagellar hook-associated protein FlgK	OTHER	N	66967000	8.33319e+07	4.22035e+07	1.02375e+07	1.05108e+07	1.81857e+06	2.87223e+07	3.11559e+07	18855600	4.69395e+07	3.9465e+07	2.41219e+07
WP_004619100.1	CPAP_RS10095	Cpap_2167	with FlgK acts as a hook filament junction protein to join the flagellar filament to the hook	OTHER	N	3.1984e+07	3.1821e+07	1.95445e+07	7.10906e+06	5.00885e+06	4.08508e+06	1.15602e+07	9.35909e+06	11032180	2.43189e+07	2.05817e+07	9.76172e+06
WP_004619102.1	CPAP_RS10105	Cpap_2169	flagellar assembly protein FliW	OTHER	N	8198600	8.50171e+06	1.01022e+07	7.61583e+06	7.8918e+06	0	7.20379e+06	7.52216e+06	1.18787e+07	1.1657e+07	5.82541e+06	0
WP_004619104.1	CPAP_RS10115	Cpap_2171	flagellin	OTHER	N	666230000	5.89453e+08	6.40459e+08	1.48784e+08	1.3913e+08	1.70506e+08	7.73853e+08	6.61901e+08	5.52143e+08	5.49931e+08	3.62901e+08	3.37541e+08
WP_004619106.1	CPAP_RS10125	Cpap_2173	flagellar protein FlaG	OTHER	R	8745800	1.12834e+07	6.72833e+06	5.21686e+06	4.39742e+06	0	0	0	0	0	5.20927e+06	3.15009e+06
WP_004619107.1	CPAP_RS10130	Cpap_2174	flagellar hook protein	OTHER	N	198180000	1.66755e+08	1.50394e+08	7.61983e+07	7.96359e+07	4.6158e+07	1.13086e+08	9.69379e+07	7.25166e+07	1.20908e+08	1.01495e+08	8.75528e+07
WP_004619110.1	CPAP_RS10145	Cpap_2177	galactose oxidase	SP(Sec/SPI)	M	501170000	5.04479e+08	4.49976e+08	1.17381e+08	1.10929e+08	9.358e+07	8.29517e+07	7.11574e+07	1.0151e+08	1.96928e+08	1.53748e+08	2.16877e+08
WP_004619125.1	CPAP_RS10205	Cpap_2192	glutathione peroxidase	OTHER	V	1337400	0	0	4.44408e+06	2.53367e+06	2.3134e+06	2.7248e+06	0	1.38793e+06	3.03205e+06	0	0
WP_004619130.1	CPAP_RS10230	Cpap_2197	3-isopropylmalate dehydratase large subunit	OTHER	E	127830000	1.68071e+08	1.0299e+08	1.07634e+08	1.19402e+08	9.34358e+07	7.08554e+07	8.67128e+07	3.52873e+07	6.12827e+07	9.12537e+07	5.70053e+07
WP_004619131.1	CPAP_RS10235	Cpap_2198	catalyzes the isomerization between 2-isopropylmalate and 3-isopropylmalate in leucine biosynthesis	OTHER	E	5386900	5.58656e+06	2.34523e+06	1.35779e+07	1.58636e+07	4.86883e+06	8.26448e+06	7.15532e+06	2.96089e+06	6.3091e+06	6.37234e+06	3.16827e+06
WP_004619132.1	CPAP_RS10240	Cpap_2199	3-isopropylmalate dehydrogenase	OTHER	CE	328140000	3.13464e+08	3.02706e+08	2.19831e+08	1.94424e+08	2.08108e+08	1.23376e+08	1.35809e+08	1.07976e+08	1.47524e+08	1.5056e+08	1.38718e+08
WP_004619139.1	CPAP_RS10280	Cpap_2206	isochorismatase	OTHER	H	6.335e+06	4.6509e+06	3.32695e+06	1.55015e+07	1.52732e+07	1.30036e+07	2.04336e+07	1.60264e+07	1.57987e+07	1.87237e+07	1.46929e+07	6.63145e+06
WP_004619149.1	CPAP_RS10330	Cpap_2216	L-lactate dehydrogenase	SP(Sec/SPI)	C	295350000	2.85812e+08	3.57682e+08	3.19014e+08	3.2594e+08	3.38531e+08	1.56793e+08	1.39164e+08	1.91608e+08	1.619e+08	1.42493e+08	1.82322e+08
WP_004619150.1	CPAP_RS10335	Cpap_2217	malate dehydrogenase	OTHER	C	742130000	8.30496e+08	7.26363e+08	6.48862e+08	6.46113e+08	5.0645e+08	8.31762e+08	9.81066e+08	7.81214e+08	1.10812e+09	1.29955e+09	7.11743e+08
WP_004619152.1	CPAP_RS10345	Cpap_2219	mannonate dehydratase	OTHER	G	18675000	1.74002e+07	4.12537e+07	1.27585e+07	1.32043e+07	1.46341e+07	1.32563e+07	1.38509e+07	2.2438e+07	8.21797e+06	1.56631e+07	2.62136e+07
WP_004619158.1	CPAP_RS10370	Cpap_2224	ABC transporter substrate-binding protein	LIPO(Sec/SPII)	G	0	0	658485	949802	0	0	8.10217e+06	1.072e+07	1.41492e+07	9.2846e+07	1.13535e+08	1.04889e+08
WP_004619168.1	CPAP_RS10395	Cpap_2229	sugar ABC transporter substrate-binding protein	LIPO(Sec/SPII)	G	2550900	1.65229e+06	9.06649e+06	1.63504e+06	1.78216e+06	6.74013e+06	3.30557e+08	4.28375e+08	3.7506e+08	6.85488e+08	7.96018e+08	4.70173e+08
WP_004619174.1	CPAP_RS10410	Cpap_2232	beta-1%2C4-xylanase	OTHER	G	0	0	0	0	0	0	6.60795e+06	8.90663e+06	6.709e+06	3.4034e+07	2.07748e+07	19889350
WP_004619176.1	CPAP_RS10415	Cpap_2233	glycoside hydrolase	OTHER	G	0	0	0	0	0	0	1.96955e+06	2.19651e+06	0	2.65327e+06	1.74853e+06	0
WP_004619180.1	CPAP_RS10425	Cpap_2235	dTMP kinase	OTHER	F	23730000	1.67607e+07	2.35591e+07	1.06681e+07	1.20714e+07	1.22237e+07	6.70066e+06	5.19646e+06	5.43437e+06	4.22701e+06	6.13911e+06	5.87786e+06
WP_004619182.1	CPAP_RS10430	Cpap_2236	DUF970 domain-containing protein	OTHER	S	0	0	1.49149e+06	5.22573e+06	7.3797e+06	2.97257e+06	8.07812e+06	6.25766e+06	5.613e+06	1.05092e+07	7.65229e+06	2.22307e+06
WP_004619188.1	CPAP_RS10445	Cpap_2239	stage 0 sporulation protein	OTHER	T	17575000	1.24647e+07	1.40004e+07	1.33311e+07	9.92215e+06	1.58716e+07	1.62425e+07	1.3479e+07	15919750	2.03015e+07	1.69983e+07	1.44116e+07
WP_004619206.1	CPAP_RS10485	Cpap_2247	hydrolase TatD	OTHER	N	3770600	2.86599e+06	3.34983e+06	3.74961e+06	3.13835e+06	3.2102e+06	3.21997e+06	0	2.10727e+06	0	0	0
WP_004619214.1	CPAP_RS10505	Cpap_2251	hypothetical protein	OTHER	H	0	0	0	3.65023e+06	0	0	6.21429e+06	5.64273e+06	3.74781e+06	5.00631e+06	4.90369e+06	4.20647e+06
WP_004619216.1	CPAP_RS10510	Cpap_2252	hemerythrin	OTHER	T	35094000	2.72957e+07	2.83219e+07	1.09406e+08	8.92763e+07	4.83878e+07	6.35939e+07	5.04098e+07	3.70797e+07	5.58333e+07	6.28927e+07	1.09796e+07
WP_004619224.1	CPAP_RS10530	Cpap_2256	aminotransferase	OTHER	F	5528100	5.02073e+06	0	7.43214e+06	8.06792e+06	0	5.57168e+06	0	4.36303e+06	5.5393e+06	4.66215e+06	0
WP_004619228.1	CPAP_RS10540	Cpap_2258	NUDIX hydrolase	OTHER	V	28574000	2.70466e+07	4.3786e+07	3.02884e+07	3.45011e+07	4.05063e+07	8.39723e+06	6.23145e+06	6.60946e+06	1.09392e+07	9.66527e+06	5.84026e+06
WP_004619232.1	CPAP_RS10550	Cpap_2260	transcriptional regulator	OTHER	K	99183000	6.55092e+07	1.11075e+07	7.80305e+07	5.03851e+07	3.08388e+07	3.23596e+07	3.27329e+07	5.36821e+06	3.8106e+07	2.26607e+07	3.52567e+07
WP_004619264.1	CPAP_RS10625	Cpap_2276	hypothetical protein	SP(Sec/SPI)	M	29937000	3.13881e+07	3.98156e+07	2.49196e+07	3.46896e+07	3.24009e+07	3.4009e+07	3.44728e+07	4.75555e+07	2.32821e+07	4.01395e+07	1.93541e+07
WP_004619285.1	CPAP_RS10675	Cpap_2286	N-6 DNA methylase	OTHER	V	1749800	0	1.23014e+06	1.35531e+06	0	1.93548e+06	2.83837e+06	2.44363e+06	1080889	0	0	831291
WP_004619299.1	CPAP_RS10725	Cpap_2294	ABC transporter substrate-binding protein	LIPO(Sec/SPII)	G	0	0	601606	0	0	423174	6.33301e+07	2.36881e+07	1.03894e+08	1.94218e+07	3.77722e+07	5.50181e+06
WP_004619304.1	CPAP_RS10740	Cpap_2297	glycosyl hydrolase	OTHER	G	109250000	1.03995e+08	1.01576e+08	1.0247e+08	1.06641e+08	1.45749e+08	9.58254e+07	8.41424e+07	7.66779e+07	9.85532e+07	8.09323e+07	6.58432e+07
WP_004619306.1	CPAP_RS10745	Cpap_2298	short-chain dehydrogenase	OTHER	I	31520000	2.43951e+07	2.30227e+07	1.40218e+07	1.4059e+07	1.22055e+07	5.57645e+06	6.5379e+06	7.19016e+06	1.05083e+07	1.0046e+07	1.06613e+07
WP_004619310.1	CPAP_RS10755	Cpap_2300	methionine--tRNA ligase	OTHER	J	76744000	7.02287e+07	5.04277e+07	8.54259e+07	8.48142e+07	7.31022e+07	9.07894e+07	7.51384e+07	5.35588e+07	5.99156e+07	6.71339e+07	4.86011e+07
WP_004619317.1	CPAP_RS10765	Cpap_2303	acetylesterase	OTHER	Q	909230	821629	0	994115	0	0	0	1.18233e+06	0	0	0	0
WP_004619321.1	CPAP_RS10775	Cpap_2305	phosphoenolpyruvate carboxykinase	OTHER	C	2454100000	2.61789e+09	2.50822e+09	2.93109e+09	3.01703e+09	2.43146e+09	2.15039e+09	2.28461e+09	1.98352e+09	1.53715e+09	1.54302e+09	2.18312e+09
WP_004619341.1	CPAP_RS10825	Cpap_2315	uronate isomerase	OTHER	G	3573700	2.54655e+06	4.03255e+06	3.69215e+06	5.63848e+06	3.68819e+06	1.96375e+06	0	2.77451e+06	0	0	2.71459e+06
WP_004619343.1	CPAP_RS10830	Cpap_2316	hypothetical protein	OTHER	R	2390700	0	1.13395e+06	2.03749e+06	3.32934e+06	2.43935e+06	4.53419e+06	3.63614e+06	3.50859e+06	0	2.45966e+06	1.58495e+06
WP_004619363.1	CPAP_RS10935	Cpap_1692	hypothetical protein	OTHER	E	4038000	2.88181e+06	2.66278e+06	3.10868e+06	3.97616e+06	3.40329e+06	0	0	2.26094e+06	0	3.13447e+06	0
WP_004619364.1	CPAP_RS10940	Cpap_1693	glycoside hydrolase	SP(Sec/SPI)	X	1468000000	1.37663e+09	1.45351e+09	1.33006e+08	1.11881e+08	1.27335e+08	3.89682e+08	3.43763e+08	2.90345e+08	7.23498e+08	6.12109e+08	9.3256e+08
WP_004619366.1	CPAP_RS10950	Cpap_1695	spore coat protein CotH	SP(Sec/SPI)	O	1.1862e+07	9.54413e+06	9.51211e+06	4.64787e+06	0	4.52748e+06	1.88255e+07	1.53686e+07	9.62327e+06	7.43557e+06	6.70508e+06	7.10424e+06
WP_004619383.1	CPAP_RS11035	Cpap_1713	LacI family transcriptional regulator	LIPO(Sec/SPII)	G	52457000	9.34898e+07	5.39549e+07	0	3.83959e+06	547444	1.19008e+06	1.43972e+06	1.02593e+06	1.17643e+06	4.03872e+06	956121
WP_004619385.1	CPAP_RS11040	Cpap_1714	D-threitol dehydrogenase	OTHER	I	3514300	8.46012e+06	4.76521e+06	0	0	0	0	0	0	0	0	1.35909e+06
WP_004619387.1	CPAP_RS11045	Cpap_1715	ribose 5-phosphate isomerase B	OTHER	G	3244200	0	1.5868e+06	0	0	0	0	0	0	0	0	0
WP_004619389.1	CPAP_RS11050	Cpap_1716	dihydroxyacetone kinase subunit DhaK	OTHER	G	39646000	4.88347e+07	5.21853e+07	0	0	1.81621e+06	0	1.54633e+06	1.17254e+06	3.47763e+06	3.29543e+06	1.94173e+06
WP_004619410.1	CPAP_RS11100	Cpap_1726	beta-xylosidase	SP(Sec/SPI)	R	0	1.34376e+06	0	0	0	0	0	0	0	0	1.39324e+06	1.36681e+06
WP_004619417.1	CPAP_RS11120	Cpap_1730	glycoside hydrolase	SP(Sec/SPI)	G	44610000	4.58478e+07	3.95804e+07	1.44592e+07	1.75601e+07	2.30445e+07	7.82104e+06	6.66018e+06	6.60487e+06	1.40693e+07	1.38918e+07	2.20442e+07
WP_004619422.1	CPAP_RS11140	Cpap_1735	diguanylate cyclase	OTHER	T	6937800	9.12902e+06	9.16605e+06	1.08367e+07	1.58146e+07	1.40469e+07	8.62971e+06	1.24493e+07	1.34793e+07	6.7926e+06	1.00931e+07	3.48479e+06
WP_004619501.1	CPAP_RS11350	Cpap_1777	alkyl hydroperoxide reductase	SP(Sec/SPI)	O	5078100	6.07869e+06	3.45646e+06	9.58196e+06	5.63275e+06	8.72144e+06	2.18285e+07	7.79045e+06	1.953e+07	6.3981e+06	4.26667e+06	4.91519e+06
WP_004619505.1	CPAP_RS11360	Cpap_1779	hypothetical protein	OTHER	C	0	2.04429e+06	1.53991e+06	3.23187e+06	2.34785e+06	1.96371e+06	3.07646e+06	4.24825e+06	5.28498e+06	2.26988e+06	0	0
WP_004619507.1	CPAP_RS11365	Cpap_1780	dinitrogenase iron-molybdenum cofactor biosynthesis protein	OTHER	O	0	0	0	758830	0	660356	4.34016e+06	3.54928e+06	6290162	1.61919e+06	2.04643e+06	269836
WP_004619513.1	CPAP_RS11380	Cpap_1783	dinitrogenase iron-molybdenum cofactor biosynthesis protein	OTHER	O	0	0	2.20937e+06	5.57806e+06	3.04373e+06	4.82702e+06	1.12487e+07	5.04886e+06	7.98506e+06	4.11016e+06	0	0
WP_004619516.1	CPAP_RS11385	Cpap_1784	flavin oxidoreductase	OTHER	C	3616300	0	3.39985e+06	0	0	0	6.56071e+06	5.31113e+06	9.37292e+06	3.54594e+06	3.78369e+06	0
WP_004619518.1	CPAP_RS11390	Cpap_1785	hypothetical protein	OTHER	R	0	0	0	0	0	0	4.44746e+06	2.61815e+06	3413856	0	0	0
WP_004619524.1	CPAP_RS11405	Cpap_1788	glycoside hydrolase	SP(Sec/SPI)	G	5381200	9.19495e+06	4.83145e+06	0	1.31904e+06	1.56902e+06	4.45673e+06	7.03074e+06	3.04516e+06	1.20729e+07	1.59283e+07	1.73662e+07
WP_004619525.1	CPAP_RS11410	Cpap_1789	glycoside hydrolase	LIPO(Sec/SPII)	G	38426000	3.41078e+07	3.29074e+07	1.08587e+07	1.11456e+07	8.34587e+06	4.814e+06	3.77374e+06	2.04885e+06	6.00069e+06	5.04313e+06	5751785
WP_004619528.1	CPAP_RS11415	Cpap_1790	membrane protein	OTHER	G	6738800	7.4789e+06	8.4635e+06	4.1652e+06	2.13468e+06	4.46838e+06	8.74225e+06	9.11205e+06	1.15171e+07	4.14629e+07	4.06681e+07	2.0015e+07
WP_004619537.1	CPAP_RS21325	Cpap_1795	hypothetical protein	SP(Sec/SPI)	S	1083800	0	806445	0	1.23274e+06	687138	1.56765e+06	2.42593e+06	1.55318e+06	1.55982e+06	1.42493e+06	0
WP_004619543.1	CPAP_RS11455	Cpap_1798	hypothetical protein	OTHER	J	12245000	1.15505e+07	8.19854e+06	3.31524e+07	2.98385e+07	2.73191e+07	5.48374e+07	4.81431e+07	2.8536e+07	2.98275e+07	3.4686e+07	2.45775e+07
WP_004619577.1	CPAP_RS11545	Cpap_1816	hypothetical protein	SP(Sec/SPI)	R	179150000	1.3969e+08	2.44278e+08	1.44353e+08	1.30333e+08	2.20157e+08	1.23367e+08	1.10095e+08	1.93578e+08	8.64652e+07	7.26328e+07	6.15319e+07
WP_004619587.1	CPAP_RS11590	Cpap_1826	hypothetical protein	SP(Sec/SPI)	Q	2657900	3.59011e+06	4.42284e+06	9.42275e+06	1.39989e+07	1.76644e+07	1.06453e+07	9.59727e+06	1.82722e+07	5.84846e+06	6.12913e+06	4.65749e+06
WP_004619605.1	CPAP_RS11680	Cpap_1845	serine/threonine protein kinase	OTHER	M	5133900	3.39222e+06	5.7511e+06	0	1.5567e+06	3.33251e+06	9.35614e+06	8.95002e+06	2.22869e+07	3.82236e+06	6.54152e+06	3.56538e+06
WP_004619606.1	CPAP_RS11685	Cpap_1846	protein phosphatase	OTHER	T	4.967e+06	5.19902e+06	8.20898e+06	6.17306e+06	6.32133e+06	3.61202e+06	6.24338e+06	4.83361e+06	6.47962e+06	3.16876e+06	5.17462e+06	2.57166e+06
WP_004619612.1	CPAP_RS11715	Cpap_1852	peptide deformylase	OTHER	J	3046100	1.55794e+06	1.60583e+06	2.4366e+06	1.86246e+06	2.59337e+06	1.94158e+06	2.6959e+06	5.67969e+06	5.02673e+06	4.96357e+06	1.81612e+06
WP_004619619.1	CPAP_RS11750	Cpap_1859	single-stranded DNA-binding protein	OTHER	L	18944000	1.47231e+07	1.14367e+07	5.05137e+07	4.45952e+07	3.56012e+07	8.81812e+07	66160000	5.40054e+07	7.10251e+07	6.65767e+07	3.39827e+07
WP_004619648.1	CPAP_RS11820	Cpap_1874	type 3a cellulose-binding domain protein	SP(Sec/SPI)	U	298520000	3.08671e+08	1.86203e+08	1.33501e+08	1.37365e+08	6.45955e+07	1.13357e+08	1.17268e+08	5.76479e+07	1.11151e+08	1.18802e+08	1.1933e+08
WP_004619676.1	CPAP_RS11890	Cpap_1887	NUDIX hydrolase	OTHER	F	12586000	1.13516e+07	1.75613e+07	1.1336e+07	9.9702e+06	1.97919e+07	9.81267e+06	9.16075e+06	8.73162e+06	1.03794e+07	1.03537e+07	5.92124e+06
WP_004619679.1	CPAP_RS11895	Cpap_1888	glycoside hydrolase	SP(Sec/SPI)	X	74965000	8.15594e+07	7.39515e+07	2.55922e+07	2.26829e+07	1.54952e+07	2.67783e+07	2.81747e+07	1.92127e+07	6.46989e+07	7.92571e+07	7.50674e+07
WP_004619714.1	CPAP_RS11995	Cpap_1908	hypothetical protein	OTHER	S	36484000	3.43825e+07	6.52206e+07	6.44755e+07	6.16711e+07	6.88876e+07	8.64776e+07	8.22768e+07	1.51785e+08	7.4143e+07	6.23382e+07	2.44776e+07
WP_004619716.1	CPAP_RS12000	Cpap_1909	hypothetical protein	OTHER	S	74445000	6.11762e+07	5.60264e+07	4.70304e+07	4.6361e+07	2.93312e+07	5.93541e+07	6.66302e+07	4.69052e+07	4.09219e+07	4.52725e+07	2.22362e+07
WP_004619718.1	CPAP_RS12005	Cpap_1910	peptide chain release factor 1	OTHER	J	13531000	1.78378e+07	2.52926e+07	2.05721e+07	2.16203e+07	2.62554e+07	1.36623e+07	1.21128e+07	2.09923e+07	9.63704e+06	1.32819e+07	2.03348e+07
WP_004619725.1	CPAP_RS12025	Cpap_1914	ribose 5-phosphate isomerase B	OTHER	G	10474000	1.31136e+07	8.67306e+06	2.55436e+07	1.94886e+07	7.90809e+06	3.52289e+06	3.72531e+06	4.96606e+06	3.69591e+06	3.78138e+06	2.10347e+06
WP_004619727.1	CPAP_RS12030	Cpap_1915	Catalyzes the formation of uracil and 5-phospho-alpha-D-ribosy 1-diphosphate from UMP and diphosphate	OTHER	F	24244000	1.97978e+07	2.04309e+07	1.45935e+07	1.49775e+07	1.4691e+07	8.58387e+06	9.43701e+06	7.17558e+06	5.71449e+06	9.18229e+06	8.58052e+06
WP_004619730.1	CPAP_RS12040	Cpap_1917	UDP-N-acetyl glucosamine 2-epimerase	OTHER	M	5347100	8.31973e+06	1.26965e+07	6.53501e+06	6.05466e+06	6.80629e+06	0	0	3.79518e+06	0	0	3.24324e+06
WP_004619747.1	CPAP_RS12080	Cpap_1925	ATP synthase subunit alpha	OTHER	C	35082000	2.93741e+07	3.37079e+07	5.37683e+07	5.78142e+07	4.89121e+07	3.05803e+07	2.71095e+07	3.30417e+07	2.3713e+07	2.93636e+07	2.83918e+07
WP_004619749.1	CPAP_RS12085	Cpap_1926	F0F1 ATP synthase subunit gamma	OTHER	C	3534200	3.31615e+06	2.29593e+06	9.65056e+06	9.72256e+06	4.3092e+06	3.91515e+06	4.36752e+06	2.9475e+06	6.93777e+06	4.6056e+06	1.9635e+06
WP_004619750.1	CPAP_RS12090	Cpap_1927	ATP synthase subunit beta	OTHER	C	99007000	9.82548e+07	7.18984e+07	1.56739e+08	1.5762e+08	1.08246e+08	7.48005e+07	7.70553e+07	5.51729e+07	6.45436e+07	6.98385e+07	7.53108e+07
WP_004619757.1	CPAP_RS12110	Cpap_1930	S-layer protein	SP(Sec/SPI)	X	14859000	1.66129e+07	1.29518e+07	4.19769e+06	4.18111e+06	1.16979e+06	6.66511e+06	8.59434e+06	4.64188e+06	5.56179e+06	4.0523e+06	3.76636e+06
WP_004619760.1	CPAP_RS12115	Cpap_1931	S-layer protein	SP(Sec/SPI)	R	66782000	6.44776e+07	5.29826e+07	0	0	1.74641e+07	2.40494e+07	2.03757e+07	1.66001e+07	1.63358e+07	1.54118e+07	1.41284e+07
WP_004619770.1	CPAP_RS12140	Cpap_1936	phosphopantetheine-binding protein	OTHER	I	3941000	3.41798e+06	2.12892e+06	1.70269e+07	1.38095e+07	6.17299e+06	9.86226e+06	1.07528e+07	6.63314e+06	1.39574e+07	1.44268e+07	1.33943e+06
WP_004619795.1	CPAP_RS12205	Cpap_1948	hypothetical protein	SP(Sec/SPI)	D	501210000	4.77008e+08	3.60981e+08	1.32844e+08	1.33494e+08	9.68121e+07	1.38083e+08	1.33772e+08	1.06142e+08	1.30053e+08	1.29104e+08	1.17746e+08
WP_004619798.1	CPAP_RS12210	Cpap_1949	hypothetical protein	SP(Sec/SPI)	R	198530000	2.09829e+08	1.55251e+08	8.19368e+07	7.00372e+07	4.98643e+07	6.44433e+07	6.02532e+07	4.39573e+07	6.27052e+07	5.94655e+07	5.27798e+07
WP_004619808.1	CPAP_RS12240	Cpap_1955	D-alanine--D-alanine ligase A	OTHER	M	37987000	4.05675e+07	3.52896e+07	3.25293e+07	3.19019e+07	2.57136e+07	2.19772e+07	2.45019e+07	2.68865e+07	2.22312e+07	2.18115e+07	2.08349e+07
WP_004619810.1	CPAP_RS12250	Cpap_1957	arginine--tRNA ligase	OTHER	J	97240000	9.07237e+07	1.01279e+08	1.34273e+08	1.33133e+08	1.36265e+08	1.0823e+08	1.09396e+08	9.69695e+07	7.87757e+07	7.91767e+07	9.32325e+07
WP_004619811.1	CPAP_RS12255	Cpap_1958	polysaccharide deacetylase	SP(Sec/SPI)	G	17607000	1.88467e+07	1.13179e+07	7.79724e+06	9.33263e+06	2.75839e+06	2.75642e+07	1.97789e+07	1.02187e+07	2.57311e+08	2.17838e+08	2.22674e+08
WP_004619813.1	CPAP_RS12265	Cpap_1960	hypothetical protein	SP(Sec/SPI)	M	61159000	5.98159e+07	5.96307e+07	3.25131e+07	4.64543e+07	3.42727e+07	2.19314e+07	1.69446e+07	2.04464e+07	1.58569e+07	1.11345e+07	1.82314e+07
WP_004619814.1	CPAP_RS12270	Cpap_1961	S-layer protein	SP(Sec/SPI)	I	0	1.34044e+06	1.19144e+06	3.24455e+06	2.5613e+06	0	0	0	0	0	0	489912
WP_004619816.1	CPAP_RS12280	Cpap_1963	CTP synthetase	OTHER	F	23377000	2.80915e+07	1.79901e+07	3.75075e+07	3.39606e+07	2.66173e+07	2.36733e+07	2.05271e+07	1.66377e+07	1.96344e+07	1.94488e+07	1.68084e+07
WP_004619820.1	CPAP_RS12300	Cpap_1967	ABC transporter	OTHER	V	6499100	4.77993e+06	3.42563e+06	0	0	2.2917e+06	6.99002e+06	6.71056e+06	6.29174e+06	0	3.43163e+06	2.42584e+06
WP_004619822.1	CPAP_RS12310	Cpap_1969	ABC transporter	OTHER	N	4745600	3.40519e+06	4.1122e+06	1.79711e+06	0	1.51925e+06	4.99269e+06	2.87245e+06	4.17214e+06	3.32098e+06	2.99965e+06	2.2414e+06
WP_004619823.1	CPAP_RS12315	Cpap_1970	hypothetical protein	OTHER	R	1.0683e+07	1.00557e+07	9.85656e+06	4.53983e+06	0	3.56574e+06	2.64603e+07	2.60018e+07	2.86202e+07	3.13357e+07	2.90845e+07	2.9371e+07
WP_004619827.1	CPAP_RS12335	Cpap_1974	dihydroxy-acid dehydratase	OTHER	E	83481000	8.35346e+07	8.15438e+07	1.31463e+08	1.18626e+08	1.36546e+08	9.5947e+07	1.00019e+08	8.76545e+07	6.3663e+07	6.20888e+07	7.29515e+07
WP_004619833.1	CPAP_RS12365	Cpap_1980	50S ribosomal protein L11	OTHER	J	43991000	4.23949e+07	4.17611e+07	1.48222e+08	1.1773e+08	8.82007e+07	6.8714e+07	4.98422e+07	9.93152e+07	4.78606e+07	4.26233e+07	3.41255e+07
WP_004619834.1	CPAP_RS12370	Cpap_1981	50S ribosomal protein L1	OTHER	J	141020000	1.2423e+08	1.08899e+08	2.78979e+08	2.53838e+08	3.27409e+08	2.01156e+08	1.59282e+08	1.77407e+08	1.42726e+08	1.07307e+08	1.35636e+08
WP_004619835.1	CPAP_RS12375	Cpap_1982	50S ribosomal protein L10	OTHER	J	37721000	3.20256e+07	3.83062e+07	1.25994e+08	1.25639e+08	7.82767e+07	3.08329e+07	1.9485e+07	8.79327e+07	1.39113e+07	1.16362e+07	1.55538e+07
WP_004619836.1	CPAP_RS12380	Cpap_1983	50S ribosomal protein L7/L12	OTHER	J	51931000	5.44115e+07	4.56351e+07	1.64352e+08	1.95856e+08	1.24399e+08	8.68659e+07	9.26258e+07	7.90086e+07	7.0741e+07	9.82236e+07	54540650
WP_004619837.1	CPAP_RS12385	Cpap_1984	DNA-directed RNA polymerase subunit beta	OTHER	K	7.4789e+07	6.14178e+07	4.586e+07	6.98186e+07	7.44753e+07	7.01493e+07	1.68843e+08	1.50294e+08	1.5195e+08	1.41079e+08	1.34519e+08	1.08782e+08
WP_004619838.1	CPAP_RS12390	Cpap_1985	DNA-directed RNA polymerase subunit beta'	OTHER	K	60794000	5.77631e+07	4.94016e+07	1.00279e+08	9.44074e+07	1.02396e+08	1.432e+08	1.3804e+08	1.36884e+08	1.42707e+08	1.37735e+08	9.99344e+07
WP_004619842.1	CPAP_RS12405	Cpap_1988	30S ribosomal protein S12	OTHER	J	7488700	0	4.61731e+06	1.81759e+07	9.50542e+06	5.34728e+06	1.14152e+07	6.53224e+06	4.74766e+06	0	9.98037e+06	1.1514e+07
WP_004619844.1	CPAP_RS12410	Cpap_1989	30S ribosomal protein S7	OTHER	J	126320000	1.16273e+08	1.06081e+08	2.92928e+08	3.49401e+08	2.01576e+08	1.55128e+08	1.38421e+08	1.04247e+08	8.32551e+07	7.80633e+07	7.72098e+07
WP_004619847.1	CPAP_RS12415	Cpap_1990	EF-G%3B promotes GTP-dependent translocation of the ribosome during translation%3B many organisms have multiple copies of this gene	OTHER	J	692630000	6.83322e+08	5.56876e+08	8.27095e+08	8.22897e+08	7.16888e+08	6.1808e+08	6.48345e+08	4.56617e+08	5.58154e+08	5.81552e+08	5.51328e+08
WP_004619849.1	CPAP_RS12420	Cpap_1991	EF-Tu%3B promotes GTP-dependent binding of aminoacyl-tRNA to the A-site of ribosomes during protein biosynthesis%3B when the tRNA anticodon matches the mRNA codon%2C GTP hydrolysis results%3B the inactive EF-Tu-GDP leaves the ribosome and release of GDP is promoted by elongation factor Ts%3B many prokaryotes have two copies of the gene encoding EF-Tu	OTHER	J	1144400000	1.1308e+09	1.05471e+09	1.22564e+09	1.28966e+09	1.33526e+09	9.11347e+08	1.05837e+09	938645000	1.00435e+09	1.01984e+09	1.03266e+09
WP_004619854.1	CPAP_RS12430	Cpap_1993	MBL fold hydrolase	OTHER	C	500650000	5.36394e+08	5.11592e+08	7.87651e+08	8.51385e+08	7.77759e+08	6.66876e+08	7.83286e+08	6.96687e+08	5.88045e+08	6.94893e+08	5.92296e+08
WP_004619858.1	CPAP_RS12435	Cpap_1994	nitrogen-fixing protein NifU	OTHER	O	133990000	9.61423e+07	1.04282e+08	1.95612e+08	1.31904e+08	1.66409e+08	8.51174e+07	6.10528e+07	5.16522e+07	8.35082e+07	5.28901e+07	6.01502e+07
WP_004619859.1	CPAP_RS12440	Cpap_1995	hypothetical protein	OTHER	O	495380000	4.96806e+08	6.78509e+08	7.10524e+08	8.40435e+08	9.08638e+08	3.12221e+08	2.99473e+08	3.82615e+08	2.89328e+08	3.40807e+08	3.74779e+08
WP_004619865.1	CPAP_RS12460	Cpap_1999	ATP-dependent Clp protease ATP-binding subunit ClpC	OTHER	O	1.0171e+08	8.96135e+07	7.46588e+07	1.97861e+08	2.02065e+08	2.34747e+08	2.2401e+08	2.02447e+08	2.03141e+08	1.29149e+08	1.25963e+08	1.55772e+08
WP_004619882.1	CPAP_RS12505	Cpap_2008	hypothetical protein	OTHER	V	1938700	3.67082e+06	2.32748e+06	0	0	2.17053e+06	0	1.91228e+06	2.51453e+06	1.92205e+06	1.97842e+06	922963
WP_004619907.1	CPAP_RS12535	Cpap_2014	proline--tRNA ligase	OTHER	J	21765000	2.00394e+07	1.35194e+07	2.34761e+07	2.74231e+07	1.44353e+07	1.50432e+07	1.62965e+07	1.99548e+07	1.55803e+07	1.72413e+07	1.73756e+07
WP_004619929.1	CPAP_RS12580	Cpap_2023	hypothetical protein	OTHER	K	2971200	2.32138e+06	0	3.89881e+06	0	1.54975e+06	1.90266e+06	1.88537e+06	1.33876e+06	0	0	1.57879e+06
WP_004619942.1	CPAP_RS12610	Cpap_2029	thioredoxin-disulfide reductase	OTHER	O	91427000	1.03617e+08	1.16157e+08	1.10254e+08	1.21287e+08	1.4713e+08	1.13198e+08	1.15213e+08	1.24148e+08	7.14701e+07	7.29405e+07	7.90331e+07
WP_004619946.1	CPAP_RS12620	Cpap_2031	cytochrome b5	LIPO(Sec/SPII)	D	5329100	0	1.4116e+06	7.03474e+06	0	3.18539e+06	1.06013e+08	8.75106e+07	8.80379e+07	6.36169e+07	4.66761e+07	1.0648e+07
WP_004619958.1	CPAP_RS12645	Cpap_2036	UDP-glucose 4-epimerase	OTHER	M	14005000	1.64519e+07	1.55428e+07	8.51315e+06	1.08111e+07	8.24041e+06	1.00306e+07	6.80522e+06	6.2734e+06	7.13901e+06	9.60059e+06	7.33541e+06
WP_004619962.1	CPAP_RS12650	Cpap_2037	nucleotidyltransferase	OTHER	J	34160000	3.35982e+07	4.56159e+07	3.01579e+07	3.5415e+07	5.61427e+07	2.43825e+07	2.01827e+07	3.4831e+07	1.98696e+07	2.39756e+07	2.46696e+07
WP_004619965.1	CPAP_RS12655	Cpap_2038	zinc-binding protein	OTHER	K	931110	776518	0	0	0	0	0	0	0	0	0	0
WP_004619967.1	CPAP_RS12660	Cpap_2039	hypothetical protein	OTHER	J	80882000	8.86756e+07	6.15625e+07	1.25489e+08	1.55088e+08	9.0401e+07	4.50191e+07	5.1861e+07	4.95403e+07	5.34266e+07	4.83772e+07	4.24828e+07
WP_004619971.1	CPAP_RS12680	Cpap_2043	beta-glucosidase	OTHER	G	12370000	1.09935e+07	1.48145e+07	1.57835e+07	1.44111e+07	2.04739e+07	2.34797e+07	1.52437e+07	1.23373e+07	1.409e+07	1.75065e+07	9.54405e+06
WP_004619976.1	CPAP_RS12705	Cpap_2048	hypothetical protein	SP(Sec/SPI)	G	97604000	1.06278e+08	7.68644e+07	3.86718e+07	5.54099e+07	3.93485e+07	3.74601e+07	4.14554e+07	22651530	8.15221e+07	6.62275e+07	7.17165e+07
WP_004619977.1	CPAP_RS12710	Cpap_2049	ATP phosphoribosyltransferase regulatory subunit	OTHER	J	5939700	6.64745e+06	6.70641e+06	1.44191e+07	1.37559e+07	1.35605e+07	1.11056e+07	1.27645e+07	1.90503e+07	8.13546e+06	9.17027e+06	6.19938e+06
WP_004619978.1	CPAP_RS12715	Cpap_2050	ATP phosphoribosyltransferase	OTHER	E	14274000	1.1758e+07	1.5652e+07	2.03634e+07	2.62265e+07	2.78714e+07	1.67627e+07	1.55527e+07	2.55836e+07	1.33995e+07	1.37448e+07	9.07984e+06
WP_004619979.1	CPAP_RS12720	Cpap_2051	histidinol dehydrogenase	OTHER	E	15919000	1.41395e+07	1.32826e+07	2.53607e+07	2.4457e+07	3.27803e+07	2.67381e+07	2.44054e+07	2.18719e+07	1.5729e+07	1.67876e+07	1.29621e+07
WP_004619980.1	CPAP_RS12725	Cpap_2052	histidinol-phosphate transaminase	OTHER	E	0	1.34679e+06	810460	1.72689e+06	1.70584e+06	708929	0	918466	587606	0	0	0
WP_004619982.1	CPAP_RS12735	Cpap_2054	phosphoribosylaminoimidazolesuccinocarboxamide synthase	OTHER	F	180980000	1.65353e+08	1.13564e+08	2.25634e+08	2.05706e+08	2.22933e+08	1.54221e+08	1.18569e+08	1.10998e+08	8.67193e+07	8.94925e+07	8.81925e+07
WP_004619983.1	CPAP_RS12740	Cpap_2055	imidazole glycerol phosphate synthase%2C glutamine amidotransferase subunit	OTHER	E	1558200	1.65116e+06	1.02347e+06	2.73282e+06	3.19823e+06	2.39132e+06	1.66438e+06	2.10141e+06	2.531e+06	2.63605e+06	2.335e+06	1.29168e+06
WP_004619984.1	CPAP_RS12745	Cpap_2056	1-(5-phosphoribosyl)-5-[(5-phosphoribosylamino)methylideneamino]imidazole-4-carboxamide isomerase	OTHER	E	20879000	1.50726e+07	1.7799e+07	1.73232e+07	1.85368e+07	1.76735e+07	5.62117e+06	4.21442e+06	5.42219e+06	7.92292e+06	6.65934e+06	4.87033e+06
WP_004619986.1	CPAP_RS12755	Cpap_2058	bifunctional phosphoribosyl-AMP cyclohydrolase/phosphoribosyl-ATP diphosphatase	OTHER	E	21323000	2.32195e+07	1.73702e+07	3.1062e+07	2.79193e+07	2.15612e+07	1.89471e+07	1.94513e+07	15431820	1.5682e+07	2.04301e+07	1.00754e+07
WP_004619988.1	CPAP_RS12765	Cpap_2060	molecular chaperone GroES	OTHER	O	208420000	1.74835e+08	2.23523e+08	5.30557e+08	4.18758e+08	3.56748e+08	1.58851e+08	1.0929e+08	1.37064e+08	1.72917e+08	1.33558e+08	8.68974e+07
WP_004619989.1	CPAP_RS12770	Cpap_2061	60 kDa chaperone family%3B promotes refolding of misfolded polypeptides especially under stressful conditions%3B forms two stacked rings of heptamers to form a barrel-shaped 14mer%3B ends can be capped by GroES%3B misfolded proteins enter the barrel where they are refolded when GroES binds%3B many bacteria have multiple copies of the groEL gene which are active under different environmental condi…	OTHER	O	1175200000	1.11517e+09	9.28568e+08	2.00624e+09	2.05142e+09	1.50696e+09	1.3159e+09	1.48506e+09	1.17509e+09	1.07764e+09	1.20622e+09	1.21234e+09
WP_004619991.1	CPAP_RS12780	Cpap_2063	inosine 5-monophosphate dehydrogenase	OTHER	T	64613000	6.44918e+07	6.52615e+07	1.3171e+08	1.48638e+08	1.37608e+08	6.86036e+07	7.33267e+07	7.7535e+07	6.19704e+07	5.51438e+07	6.94056e+07
WP_004619992.1	CPAP_RS12785	Cpap_2064	transcription elongation factor GreA	OTHER	K	19089000	1.88306e+07	1.79058e+07	4.50553e+07	4.40103e+07	2.95846e+07	3.14578e+07	3.4935e+07	2.28011e+07	4.67542e+07	4.24135e+07	25099450
WP_004619993.1	CPAP_RS12790	Cpap_2065	lysine--tRNA ligase	OTHER	J	36913000	3.99518e+07	2.99735e+07	5.7003e+07	5.91633e+07	3.91239e+07	2.49354e+07	2.30205e+07	1.89278e+07	3.72047e+07	3.10241e+07	2.93507e+07
WP_004620070.1	CPAP_RS12950	Cpap_1471	hypothetical protein	OTHER	Q	0	0	0	0	0	0	3.29659e+06	3.76843e+06	2.94863e+06	1.01376e+07	1.15198e+07	4.01899e+06
WP_004620178.1	CPAP_RS13265	Cpap_1538	copper amine oxidase-like domain-containing protein	SP(Sec/SPI)	O	13391000	1.87936e+07	1.85128e+07	1.09053e+07	1.24771e+07	1.32859e+07	1.78076e+07	1.87005e+07	2.78955e+07	3.06432e+07	2.87445e+07	2.25646e+07
WP_004620192.1	CPAP_RS13320	Cpap_1549	hypothetical protein	SP(Sec/SPI)	S	0	0	4.36648e+06	0	2.55862e+06	2.25551e+06	0	0	2.04833e+06	0	2.02795e+06	0
WP_004620194.1	CPAP_RS13325	Cpap_1550	delta-lactam-biosynthetic de-N-acetylase	OTHER	G	0	0	0	3.48445e+06	0	2.73684e+06	5.33181e+06	5.65344e+06	9.53832e+06	1.11349e+07	1.06669e+07	3.42784e+06
WP_004620204.1	CPAP_RS13350	Cpap_1555	16S rRNA maturation RNase YbeY	OTHER	J	3303600	2.47731e+06	1.6646e+06	3.69368e+06	4.15533e+06	2.16537e+06	2.35826e+06	1.93274e+06	0	1.88695e+06	0	1.48532e+06
WP_004620232.1	CPAP_RS13415	Cpap_1569	GTP-binding protein YchF	OTHER	J	34033000	3.47312e+07	3.31659e+07	3.04199e+07	2.92241e+07	2.48821e+07	1.8005e+07	1.61672e+07	1.30455e+07	1.32837e+07	2.2876e+07	1.26632e+07
WP_004620239.1	CPAP_RS13435	Cpap_1573	hypothetical protein	OTHER	P	4678500	3.12451e+06	4.39932e+06	4.11614e+06	3.33748e+06	4.68583e+06	2.26387e+06	2.25964e+06	3.13583e+06	2.9469e+06	0	2.37045e+06
WP_004620243.1	CPAP_RS13445	Cpap_1575	YggS family pyridoxal phosphate enzyme	OTHER	R	6431500	7.09988e+06	7.46628e+06	5.09291e+06	7.30717e+06	5.84712e+06	4.04603e+06	4.32625e+06	4.26807e+06	3.24854e+06	2.36679e+06	1.64409e+06
WP_004620250.1	CPAP_RS13465	Cpap_1579	septum formation initiator	OTHER	D	3958300	4.05419e+06	2.94003e+06	6.39058e+06	6.52766e+06	5.46829e+06	3.25393e+06	4.09657e+06	2.62016e+06	3.78774e+06	2.42269e+06	1.74942e+06
WP_004620258.1	CPAP_RS13485	Cpap_1583	bifunctional 5%2C10-methylene-tetrahydrofolate dehydrogenase/5%2C10-methylene-tetrahydrofolate cyclohydrolase	OTHER	H	12822000	1.25168e+07	7.11838e+06	8.9941e+06	9.0325e+06	7.04596e+06	9.77057e+06	9.82483e+06	4111017	8.96491e+06	9.42688e+06	5.5739e+06
WP_004620264.1	CPAP_RS13500	Cpap_1586	polyphenol oxidase	OTHER	P	0	0	0	5.03565e+06	3.35577e+06	0	6.39381e+06	4.81918e+06	4.40799e+06	4.81843e+06	4.72333e+06	0
WP_004620272.1	CPAP_RS13520	Cpap_1590	bifunctional pyr operon transcriptional regulator/uracil phosphoribosyltransferase	OTHER	F	3149100	2.09497e+06	3.10807e+06	3.45596e+06	0	2.94442e+06	0	0	0	0	0	1.16794e+06
WP_004620274.1	CPAP_RS13525	Cpap_1591	aspartate carbamoyltransferase	OTHER	F	4395700	0	5.1066e+06	1.06567e+07	1.09395e+07	9.09776e+06	7.66556e+06	7.02162e+06	1.02661e+07	7.11869e+06	1.0702e+07	4.78739e+06
WP_004620276.1	CPAP_RS13530	Cpap_1592	dihydroorotase	OTHER	F	15056000	1.14226e+07	7.89689e+06	2.43498e+07	2.1745e+07	1.60772e+07	2.47389e+07	2.53085e+07	1.68227e+07	1.44316e+07	1.22775e+07	8.32149e+06
WP_004620278.1	CPAP_RS13535	Cpap_1593	orotidine 5'-phosphate decarboxylase	OTHER	F	9415200	9.49297e+06	5.18601e+06	6.53492e+06	9.53037e+06	3.90731e+06	6.63247e+06	7.73112e+06	5.58481e+06	6.08452e+06	8.34383e+06	3.51779e+06
WP_004620280.1	CPAP_RS13540	Cpap_1594	carbamoyl phosphate synthase small subunit	OTHER	E	2.9082e+06	3.18997e+06	2.38626e+06	2.35876e+06	0	1.54171e+06	3.1948e+06	2.30427e+06	1.69655e+06	0	2.3788e+06	2.45362e+06
WP_004620282.1	CPAP_RS13545	Cpap_1595	carbamoyl phosphate synthase large subunit	OTHER	E	17569000	1.50385e+07	1.53734e+07	2.86515e+07	2.8167e+07	3.52272e+07	1.47709e+07	1.26547e+07	1.59521e+07	1.30325e+07	1.31544e+07	1.98269e+07
WP_004620285.1	CPAP_RS13550	Cpap_1596	diguanylate cyclase	OTHER	H	3342200	3.56368e+06	0	2.71814e+06	0	0	0	0	0	0	1.90644e+06	0
WP_004620287.1	CPAP_RS13555	Cpap_1597	dihydroorotate dehydrogenase	OTHER	F	0	0	6.39432e+06	0	2.74675e+06	4.15852e+06	0	0	0	0	0	1.20313e+06
WP_004620289.1	CPAP_RS13560	Cpap_1598	phosphoglycerate mutase	OTHER	G	0	2.34686e+06	0	0	1.96004e+06	0	0	2.21962e+06	1.51394e+06	0	0	0
WP_004620291.1	CPAP_RS13565	Cpap_1599	orotate phosphoribosyltransferase	OTHER	F	56656000	6.02033e+07	7.55019e+07	7.31971e+07	6.92592e+07	7.7518e+07	3.9769e+07	4.11207e+07	3.80307e+07	3.35683e+07	3.26827e+07	2.71943e+07
WP_004620300.1	CPAP_RS13585	Cpap_1603	hypothetical protein	LIPO(Sec/SPII)	R	243440000	2.39356e+08	3.15199e+08	8.97762e+07	8.00545e+07	6.99301e+07	1.27904e+08	1.28752e+08	1.40327e+08	2.6687e+08	2.62256e+08	272083000
WP_004620312.1	CPAP_RS13615	Cpap_1609	dinitrogenase iron-molybdenum cofactor biosynthesis protein	OTHER	D	1.6611e+07	1.60332e+07	8.83043e+06	3.54143e+07	3.31983e+07	1.99383e+07	5.16594e+07	5.7125e+07	4.24484e+07	3.8901e+07	4.93465e+07	3.42901e+07
WP_004620341.1	CPAP_RS13685	Cpap_1623	short-chain dehydrogenase	OTHER	I	45240000	4.73853e+07	5.59582e+07	5.67181e+07	5.36016e+07	6.80469e+07	5.82071e+07	6.10794e+07	6.57405e+07	5.29628e+07	5.87216e+07	3.62585e+07
WP_004620357.1	CPAP_RS13725	Cpap_1631	catalyzes the synthesis of alpha-ribazole-5'-phosphate from nicotinate mononucleotide and 5%2C6-dimethylbenzimidazole	OTHER	H	2326000	0	1.74818e+06	0	1.74141e+06	1.28989e+06	0	0	1.20953e+06	0	0	2.54139e+06
WP_004620363.1	CPAP_RS13745	Cpap_1635	glycoside hydrolase family 30	SP(Sec/SPI)	M	19697000	1.17627e+07	1.63473e+07	7.47959e+06	9.43427e+06	8.73585e+06	4.38591e+07	4.25976e+07	3.03532e+07	1.7065e+08	1.96826e+08	2.11993e+08
WP_004620365.1	CPAP_RS13760	Cpap_1638	deoxyguanosinetriphosphate triphosphohydrolase	OTHER	F	1517100	0	936919	2.89412e+06	0	1.64232e+06	5.33658e+06	2.26655e+06	8.57449e+06	1.91565e+06	1.92594e+06	1.23067e+06
WP_004620374.1	CPAP_RS13805	Cpap_1647	shikimate dehydrogenase	OTHER	E	3891200	3.36702e+06	2.49304e+06	8.00399e+06	6.08108e+06	5.43809e+06	5.03909e+06	4.58772e+06	3.21508e+06	0	4.17769e+06	4.49584e+06
WP_004620378.1	CPAP_RS13825	Cpap_1651	indolepyruvate ferredoxin oxidoreductase subunit alpha	OTHER	C	7426600	7.97245e+06	8.18168e+06	3.0196e+06	5.65751e+06	8.29049e+06	1.01906e+07	5.56596e+06	4.9408e+06	4.29551e+06	3.13706e+06	9.04863e+06
WP_004620379.1	CPAP_RS13830	Cpap_1652	indolepyruvate oxidoreductase	OTHER	C	3633100	2.78906e+06	3.2245e+06	1.96946e+06	1.49535e+06	2.64359e+06	2.24974e+06	2.03031e+06	1688734	2.60227e+06	3.03514e+06	1.69839e+06
WP_004620380.1	CPAP_RS13835	Cpap_1653	phenylacetate--CoA ligase	OTHER	H	21685000	2.89346e+07	1.32625e+07	1.32501e+07	1.56132e+07	9.21536e+06	2.89618e+07	2.7662e+07	2.08825e+07	2.3474e+07	2.68946e+07	1.56475e+07
WP_004620381.1	CPAP_RS13840	Cpap_1654	amino acid-binding protein	OTHER	S	63173000	6.36288e+07	5.1555e+07	1.05957e+08	9.98406e+07	5.74651e+07	83320250	6.86507e+07	8.04145e+07	9.83838e+07	1.00774e+08	3.06872e+07
WP_004620387.1	CPAP_RS13870	Cpap_1660	DNA recombination/repair protein RecA	OTHER	L	10208000	8.1153e+06	1.0103e+07	6.07797e+06	5.8778e+06	3.83417e+06	2.61618e+06	3.54193e+06	2.62189e+06	4.74203e+06	4.32332e+06	2.98422e+06
WP_004620389.1	CPAP_RS13880	Cpap_1662	ribosomal protein S12 methylthiotransferase RimO	OTHER	J	3033700	3.7269e+06	1.69374e+06	2.83991e+06	3.9538e+06	1.97843e+06	5.37213e+06	3.00934e+06	2.26696e+06	4.51811e+06	3.24295e+06	1.74435e+06
WP_004620392.1	CPAP_RS13895	Cpap_1665	phosphate acyltransferase	OTHER	I	4116100	0	2.36201e+06	8.15071e+06	7.29479e+06	0	3.7375e+06	3.70902e+06	0	0	0	0
WP_004620393.1	CPAP_RS13900	Cpap_1666	3-oxoacyl-ACP synthase	OTHER	I	20907000	2.45675e+07	2.04261e+07	2.21508e+07	2.46899e+07	2.25908e+07	1.30206e+07	8.94293e+06	7.72719e+06	6.37552e+06	6.37529e+06	7.24881e+06
WP_004620394.1	CPAP_RS13905	Cpap_1667	malonyl CoA-acyl carrier protein transacylase	OTHER	I	61115000	6.74142e+07	4.53116e+07	5.31852e+07	7.14925e+07	4.05055e+07	8.15035e+07	7.99914e+07	3.98291e+07	2.55062e+07	2.62154e+07	2.42007e+07
WP_004620395.1	CPAP_RS13910	Cpap_1668	beta-ketoacyl-ACP reductase	OTHER	I	63612000	6.04231e+07	9.36196e+07	6.63877e+07	5.65807e+07	1.04574e+08	3.32989e+07	3.07407e+07	3.9193e+07	2.28766e+07	1.8461e+07	3.50718e+07
WP_004620397.1	CPAP_RS13920	Cpap_1670	beta-ketoacyl-[acyl-carrier-protein] synthase II	OTHER	I	66989000	5.01713e+07	6.59657e+07	6.15153e+07	5.98822e+07	6.32094e+07	4.04762e+07	4.3421e+07	8.48652e+07	2.71038e+07	2.6184e+07	4.29291e+07
WP_004620424.1	CPAP_RS14010	Cpap_1110	esterase	SP(Sec/SPI)	P	93030000	7.72947e+07	6.91717e+07	3.44748e+07	2.65583e+07	2.19474e+07	1.31235e+08	1.05934e+08	1.02894e+08	1.49547e+08	1.52445e+08	2.08552e+08
WP_004620452.1	CPAP_RS14080	Cpap_1124	cellulosome anchoring protein cohesin region	SP(Sec/SPI)	U	13082000	1.98556e+07	1.53469e+07	8.90025e+06	6.25212e+06	5.78536e+06	4.41959e+06	3.64978e+06	2645573	7.88228e+06	7.56719e+06	7.51142e+06
WP_004620454.1	CPAP_RS14085	Cpap_1125	hypothetical protein	SP(Sec/SPI)	M	90001000	7.45484e+07	8.62007e+07	4.32393e+07	3.88487e+07	5.38187e+07	2.04963e+07	1.16869e+07	7.38413e+06	1.28801e+07	1.1468e+07	3.01005e+07
WP_004620483.1	CPAP_RS14150	Cpap_1138	copper amine oxidase-like domain-containing protein	SP(Sec/SPI)	R	1805900	0	777525	1.59922e+06	1.94202e+06	1.24702e+06	0	0	0	0	0	0
WP_004620517.1	CPAP_RS14250	Cpap_1157	carbohydrate-binding protein	SP(Sec/SPI)	G	0	1.38809e+06	1.87022e+06	0	0	0	0	0	0	3.07016e+06	3.24489e+06	1.75839e+06
WP_004620520.1	CPAP_RS14260	Cpap_1159	endo-1%2C4-beta-xylanase	SP(Sec/SPI)	G	60850000	5.76191e+07	5.28766e+07	0	0	0	8.21434e+06	9.50165e+06	1.08322e+07	3.01728e+07	3.63483e+07	6.09452e+07
WP_004620531.1	CPAP_RS14290	Cpap_1165	glutamine--scyllo-inositol aminotransferase	OTHER	M	0	0	1.32256e+06	0	3.62503e+06	1.73753e+06	2.47548e+06	2.0451e+06	3.10674e+06	1.69135e+06	2.1149e+06	2.07351e+06
WP_004620532.1	CPAP_RS14295	Cpap_1166	aminotransferase DegT	OTHER	M	3574400	1.57689e+06	3.26047e+06	3.39889e+06	5.42299e+06	6.76752e+06	4.56843e+06	4.47793e+06	7.4203e+06	3.50831e+06	0	2.73043e+06
WP_004620571.1	CPAP_RS14380	Cpap_1184	hypothetical protein	SP(Sec/SPI)	T	0	0	2.22736e+06	0	0	0	0	0	0	6.75731e+06	5.46227e+06	6.04365e+06
WP_004620573.1	CPAP_RS14390	Cpap_1186	hypothetical protein	SP(Sec/SPI)	T	3889800	7.32639e+06	5.31079e+06	0	0	714695	0	0	1.23539e+06	2.25567e+07	2.09716e+07	1.54087e+07
WP_004620579.1	CPAP_RS14420	Cpap_1192	glycoside hydrolase	SP(Sec/SPI)	G	176500000	1.5461e+08	1.86565e+08	3.57935e+07	2.9274e+07	2.8445e+07	7.30342e+07	6.30309e+07	6.23708e+07	1.09194e+08	1.12666e+08	1.76705e+08
WP_004620618.1	CPAP_RS14600	Cpap_1228	carbohydrate kinase	OTHER	G	1180000	1.46075e+06	988546	0	928180	0	0	0	675509	0	1.23006e+06	0
WP_004620620.1	CPAP_RS14605	Cpap_1229	Dockerin type 1	SP(Sec/SPI)	G	28481000	2.71375e+07	1.55404e+07	1.87228e+07	2.28668e+07	1.06053e+07	9.81735e+06	1.11539e+07	4.02944e+06	2.71132e+07	2.52739e+07	1.35503e+07
WP_004620682.1	CPAP_RS14730	Cpap_1254	hypothetical protein	SP(Sec/SPI)	S	100550000	1.04895e+08	1.12071e+08	7.75751e+07	8.21419e+07	8.95816e+07	4.50528e+07	3.99413e+07	6.02086e+07	1.75984e+07	3.55924e+07	5.81763e+07
WP_004620686.1	CPAP_RS14740	Cpap_1256	hypothetical protein	SP(Sec/SPI)	V	168410000	1.24041e+08	8.4892e+07	2.99416e+08	2.61868e+08	1.25074e+08	1.0635e+08	8.06254e+07	8.39631e+07	8.78775e+07	7.17854e+07	1.01315e+08
WP_004620714.1	CPAP_RS14800	Cpap_1272	phage capsid protein	OTHER	X	24287000	2.51368e+07	1.8695e+07	5.71144e+06	4.0547e+06	3.22355e+06	0	2.13054e+06	1.5216e+06	2.53585e+06	3.98235e+06	3.05725e+06
WP_004620745.1	CPAP_RS14910	Cpap_1295	hypothetical protein	OTHER	C	0	0	1.76777e+06	1.72708e+06	0	1.42259e+06	2.12045e+06	0	1.14509e+06	2.63379e+06	0	1.09406e+06
WP_004620750.1	CPAP_RS14940	Cpap_1301	hypothetical protein	OTHER	R	3832800	3.09846e+06	3.53458e+06	4.20274e+06	3.68241e+06	2.64465e+06	0	4.82122e+06	5.51842e+06	4.6821e+06	4.95313e+06	1.93198e+06
WP_004620761.1	CPAP_RS14995	Cpap_1312	ATP-dependent Clp protease ATP-binding subunit ClpX	OTHER	O	1466700	0	1.06233e+06	1.18753e+06	1.00728e+06	781098	954605	0	648992	0	0	0
WP_004620762.1	CPAP_RS15000	Cpap_1313	ATP-dependent Clp protease proteolytic subunit	OTHER	O	184790000	1.50527e+08	2.14217e+08	3.36069e+08	3.02146e+08	4.23659e+08	2.62058e+08	2.38803e+08	3.83367e+08	2.94512e+08	1.85322e+08	2.47062e+08
WP_004620763.1	CPAP_RS15005	Cpap_1314	Tig%3B RopA%3B peptidyl-prolyl cis/trans isomerase%3B promotes folding of newly synthesized proteins%3B binds ribosomal 50S subunit%3B forms a homodimer	OTHER	O	185790000	1.66755e+08	1.26932e+08	3.26541e+08	3.35263e+08	2.17956e+08	2.3141e+08	2.26362e+08	1.63769e+08	2.64828e+08	2.4871e+08	2.20458e+08
WP_004620773.1	CPAP_RS15040	Cpap_1321	ATP-dependent protease	OTHER	O	0	0	0	0	0	0	4.64299e+06	5.35806e+06	1.0333e+06	0	1.50301e+06	775679
WP_004620781.1	CPAP_RS15060	Cpap_1325	amidohydrolase	OTHER	Q	2615300	2.20524e+06	5.42239e+06	6.37733e+06	7.57246e+06	13976300	6.94203e+06	4.06346e+06	8.78951e+06	4.64795e+06	3.409e+06	2.47343e+06
WP_004620788.1	CPAP_RS15075	Cpap_1328	hypothetical protein	SP(Sec/SPI)	S	25875000	3.06151e+07	3.04938e+07	2.16525e+06	2.63596e+06	2.85429e+06	3.63225e+06	2.95152e+06	2.0275e+06	2.46331e+07	3.08753e+07	3.34459e+07
WP_004620793.1	CPAP_RS15090	Cpap_1331	30S ribosomal protein S9	OTHER	J	124120000	1.09035e+08	4.78584e+07	3.09639e+08	5.70843e+08	7.11615e+07	1.83371e+08	1.72979e+08	1.03082e+08	1.54834e+08	1.16455e+08	6.85263e+07
WP_004620795.1	CPAP_RS15095	Cpap_1332	50S ribosomal protein L13	OTHER	J	136710000	1.07178e+08	1.34841e+08	2.73501e+08	2.30553e+08	2.09542e+08	1.50011e+08	1.04677e+08	1.32267e+08	9.92118e+07	8.34013e+07	1.14282e+08
WP_004620809.1	CPAP_RS15125	Cpap_1338	50S ribosomal protein L17	OTHER	J	47322000	4.17346e+07	5.39405e+07	1.18715e+08	1.14985e+08	1.48215e+08	4.66609e+07	4.92579e+07	9.1609e+07	5.44343e+07	4.7613e+07	5.95557e+07
WP_004620810.1	CPAP_RS15130	Cpap_1339	DNA-directed RNA polymerase subunit alpha	OTHER	K	116720000	9.90411e+07	8.66503e+07	1.62218e+08	1.21213e+08	1.33026e+08	1.96207e+08	1.61185e+08	1.6213e+08	1.16758e+08	1.2977e+08	1.4563e+08
WP_004620812.1	CPAP_RS15135	Cpap_1340	30S ribosomal protein S4	OTHER	J	163260000	1.63392e+08	2.04951e+08	4.43055e+08	4.74439e+08	5.84886e+08	2.40204e+08	2.22068e+08	4.17725e+08	2.17062e+08	2.63781e+08	2.62245e+08
WP_004620814.1	CPAP_RS15140	Cpap_1341	30S ribosomal protein S11	OTHER	J	5537900	6.65664e+06	5.46888e+06	2.99121e+07	2.07397e+07	3.62325e+07	7.50783e+06	8.45798e+06	5.72667e+06	6.84698e+06	8.73294e+06	4.43795e+06
WP_004620816.1	CPAP_RS15145	Cpap_1342	30S ribosomal protein S13	OTHER	J	84014000	6.43127e+07	1.37017e+08	2.71424e+08	2.12812e+08	3.09715e+08	8.6487e+07	6.15522e+07	217004800	8.00572e+07	6.7729e+07	1.01354e+08
WP_004620827.1	CPAP_RS15170	Cpap_1347	adenylate kinase	OTHER	F	150720000	1.36015e+08	1.77042e+08	1.892e+08	1.61057e+08	2.34853e+08	1.43743e+08	1.232e+08	1.66798e+08	1.45868e+08	1.19282e+08	9.45745e+07
WP_004620832.1	CPAP_RS15180	Cpap_1349	50S ribosomal protein L15	OTHER	J	21363000	2.03037e+07	1.45022e+07	7.43624e+07	7.38303e+07	1.79558e+07	1.95692e+07	2.36306e+07	2.60482e+07	4.28553e+07	6.04606e+07	3.08245e+07
WP_004620838.1	CPAP_RS15190	Cpap_1351	30S ribosomal protein S5	OTHER	J	43279000	4.53041e+07	4.90058e+07	1.66134e+08	1.72774e+08	1.97501e+08	5.53987e+07	4.63545e+07	7.12506e+07	5.37315e+07	4.58324e+07	5.6023e+07
WP_004620841.1	CPAP_RS15195	Cpap_1352	50S ribosomal protein L18	OTHER	J	745270	574163	567330	9.69629e+06	3.85807e+06	5.5887e+06	993803	550770	1.79842e+06	0	0	0
WP_004620844.1	CPAP_RS15200	Cpap_1353	50S ribosomal protein L6	OTHER	J	120000000	1.00964e+08	1.36913e+08	3.93063e+08	3.62688e+08	3.32704e+08	1.52986e+08	1.44884e+08	1.79737e+08	1.06993e+08	1.11529e+08	1.23145e+08
WP_004620845.1	CPAP_RS15205	Cpap_1354	30S ribosomal protein S8	OTHER	J	47560000	5.1688e+07	5.11447e+07	8.19283e+07	8.39779e+07	9.63948e+07	6.27603e+07	6.26032e+07	8.04295e+07	5.82964e+07	7.52921e+07	2.68908e+07
WP_004620849.1	CPAP_RS15215	Cpap_1356	50S ribosomal protein L5	OTHER	J	71743000	7.68248e+07	7.28988e+07	1.77634e+08	1.62767e+08	1.53966e+08	7.6157e+07	6.86136e+07	9.43757e+07	6.40177e+07	6.36744e+07	9.56589e+07
WP_004620851.1	CPAP_RS15220	Cpap_1357	50S ribosomal protein L24	OTHER	J	6138300	4.23106e+06	836635	1.84208e+07	2.43489e+07	2.28328e+06	7.93705e+06	7.93052e+06	4.74796e+06	1.05318e+07	8.19284e+06	8.99558e+06
WP_004620853.1	CPAP_RS15225	Cpap_1358	50S ribosomal protein L14	OTHER	J	1.3556e+07	1.0661e+07	1.27535e+07	4.61738e+07	4.11486e+07	4.45192e+07	1.22282e+07	9.14481e+06	1.92706e+07	2.11266e+07	1.69854e+07	1.33584e+07
WP_004620860.1	CPAP_RS15240	Cpap_1361	50S ribosomal protein L16	OTHER	J	68756000	5.17334e+07	3.46922e+07	1.62094e+08	9.30398e+07	1.14907e+08	7.54768e+07	6.91165e+07	4.06275e+07	6.32707e+07	5.6273e+07	3.8422e+07
WP_004620862.1	CPAP_RS15245	Cpap_1362	30S ribosomal protein S3	OTHER	J	86195000	7.42614e+07	7.73141e+07	2.44851e+08	2.18467e+08	2.70755e+08	1.13582e+08	9.0669e+07	1.32711e+08	1.0608e+08	8.90841e+07	1.02735e+08
WP_004620865.1	CPAP_RS15250	Cpap_1363	50S ribosomal protein L22	OTHER	J	29136000	3.72548e+07	3.83784e+07	1.22554e+08	4e+07	1.82714e+08	3.78558e+07	3.79473e+07	6.75982e+07	3.60954e+07	4.7273e+07	5.10337e+07
WP_004620867.1	CPAP_RS15255	Cpap_1364	30S ribosomal protein S19	OTHER	J	1.5803e+07	1.3969e+07	1.95806e+07	1.10978e+08	8.48511e+07	1.07867e+08	2.53863e+07	1.86766e+07	32434940	3.13573e+07	2.1514e+07	1.06074e+07
WP_004620868.1	CPAP_RS15260	Cpap_1365	one of the primary rRNA-binding proteins%3B required for association of the 30S and 50S subunits to form the 70S ribosome%2C for tRNA binding and peptide bond formation	OTHER	J	220000000	1.73481e+08	2.68205e+08	4.14996e+08	3.45326e+08	5.74818e+08	196412500	1.53022e+08	241566700	1.24455e+08	1.3111e+08	1.90522e+08
WP_004620871.1	CPAP_RS15265	Cpap_1366	50S ribosomal protein L23	OTHER	J	16374000	1.32216e+07	1.91173e+07	3.84707e+07	4.72619e+07	4.37938e+07	1.8673e+07	2.30241e+07	3.51648e+07	1.95827e+07	2.01418e+07	1.76128e+07
WP_004620872.1	CPAP_RS15270	Cpap_1367	50S ribosomal protein L4	OTHER	J	17740000	3.18769e+07	1.54994e+07	5.05556e+07	7.02821e+07	2.96316e+07	1.88844e+07	3.31411e+07	2.05036e+07	2.29274e+07	3.6376e+07	2.73495e+07
WP_004620874.1	CPAP_RS15275	Cpap_1368	50S ribosomal protein L3	OTHER	J	153180000	1.18442e+08	2.04237e+08	3.08353e+08	2.60741e+08	5.5362e+08	1.13422e+08	9.76728e+07	2.44145e+08	1.02448e+08	9.04997e+07	1.44194e+08
WP_004620876.1	CPAP_RS15280	Cpap_1369	30S ribosomal protein S10	OTHER	J	4570100	4.75606e+06	4.29735e+06	1.21744e+07	1.36617e+07	5.37163e+06	7.30623e+06	5.58721e+06	1.09224e+07	6.11171e+06	4548500	2.86173e+06
WP_004620879.1	CPAP_RS15310	Cpap_1371	glycerate dehydrogenase	OTHER	CHR	0	4.10544e+06	4.07302e+06	0	0	6.77374e+06	0	0	0	0	0	0
WP_004620906.1	CPAP_RS15380	Cpap_1385	xylose isomerase	OTHER	G	202360000	2.33237e+08	2.11311e+08	3.06171e+08	3.16552e+08	3.2794e+08	4.17541e+08	4.30784e+08	4.45821e+08	4.65152e+08	4.89935e+08	389517000
WP_004620908.1	CPAP_RS15390	Cpap_1387	xylulokinase	OTHER	G	58130000	5.53588e+07	4.70435e+07	9.24687e+07	9.851e+07	1.01235e+08	1.08576e+08	1.01409e+08	1.35222e+08	1.11208e+08	1.2526e+08	1.02634e+08
WP_004620910.1	CPAP_RS15400	Cpap_1389	citramalate synthase	OTHER	E	29387000	3.37763e+07	1.82462e+07	3.28132e+07	4.20864e+07	2.4637e+07	2.63414e+07	2.10141e+07	1.34478e+07	2.16271e+07	2.95059e+07	2.06617e+07
WP_004620911.1	CPAP_RS15405	Cpap_1390	2-isopropylmalate synthase	OTHER	E	31536000	3.62184e+07	1.98665e+07	3.44691e+07	3.34829e+07	2.46234e+07	3.70054e+07	3.08522e+07	3.29965e+07	2.28973e+07	2.07046e+07	2.27558e+07
WP_004620912.1	CPAP_RS15410	Cpap_1391	ketol-acid reductoisomerase	OTHER	E	251630000	2.41867e+08	2.86937e+08	4.09803e+08	4.56356e+08	4.68014e+08	2.83481e+08	2.84217e+08	3.06809e+08	2.61488e+08	2.24408e+08	2.96573e+08
WP_004620915.1	CPAP_RS15425	Cpap_1394	arabinofuranosidase	OTHER	G	24487000	2.78471e+07	2.51031e+07	2.03444e+07	2.5516e+07	4.33644e+07	7.17956e+07	7.00896e+07	5.23378e+07	5.2482e+07	5.10217e+07	3.42799e+07
WP_004620918.1	CPAP_RS15440	Cpap_1397	GDP-mannose 4%2C6-dehydratase	OTHER	M	1192100	0	0	0	4.71972e+06	0	1.34462e+08	1.82418e+08	1.19163e+08	3.46399e+07	3.6644e+07	2.0178e+07
WP_004620922.1	CPAP_RS15460	Cpap_1401	hypothetical protein	OTHER	R	0	0	0	0	0	0	8.0974e+06	5.27828e+06	27654880	0	7.99409e+06	0
WP_004620923.1	CPAP_RS15465	Cpap_1402	hypothetical protein	OTHER	CR	0	0	0	0	0	0	2.57867e+06	2.1618e+06	2.92157e+06	0	0	0
WP_004620927.1	CPAP_RS15485	Cpap_1406	acetoin dehydrogenase	OTHER	C	0	0	0	0	0	595690	3.25168e+07	2.14799e+07	2.88683e+07	4.12766e+07	2.41697e+07	1.28606e+07
WP_004620928.1	CPAP_RS15490	Cpap_1407	dehydrogenase	OTHER	C	0	0	0	0	0	0	1.81285e+07	1.32763e+07	11313360	9.09691e+06	1.29206e+07	5.0493e+06
WP_004620934.1	CPAP_RS15520	Cpap_1413	leucine--tRNA ligase	OTHER	J	74547000	6.97683e+07	8.80474e+07	1.11264e+08	7.82841e+07	1.38807e+08	7.38537e+07	5.80352e+07	6.1204e+07	7.30761e+07	7.27363e+07	7.32683e+07
WP_004620939.1	CPAP_RS15540	Cpap_1418	aminopeptidase	OTHER	E	26995000	3.73713e+07	1.77187e+07	3.91615e+07	4.60366e+07	4.43454e+07	6.75558e+07	7.68349e+07	5.90621e+07	5.12731e+07	6.99799e+07	3.58583e+07
WP_004620940.1	CPAP_RS15545	Cpap_1419	oligoendopeptidase F	OTHER	E	91667000	8.94221e+07	7.14978e+07	1.32558e+08	1.29539e+08	1.22866e+08	1.88966e+08	1.78699e+08	1.57401e+08	1.43714e+08	1.66232e+08	1.16615e+08
WP_004620943.1	CPAP_RS15565	Cpap_1422	hypothetical protein	SP(Sec/SPI)	D	17118000	2.3552e+07	1.48916e+07	1.49851e+07	1.86477e+07	1.61121e+07	8.72457e+06	7.2907e+06	1.22005e+07	5.56367e+06	1.0325e+07	3.8184e+06
WP_004620944.1	CPAP_RS15570	Cpap_1423	hypothetical protein	SP(Sec/SPI)	P	16562000	1.87804e+07	1.16776e+07	8.31059e+06	1.45728e+07	1.76386e+07	3.58763e+07	4.4148e+07	3.77819e+07	2.92668e+07	3.47978e+07	1.61913e+07
WP_004620948.1	CPAP_RS15585	Cpap_1426	catalyzes the isomerization of L-ribulose 5-phosphate to D-xylulose 5-phosphate in the anaerobic catabolism of L-ascorbate%3B links the arabinose metabolic pathway to the pentose phosphate pathway and allows the bacteria to use arabinose as an energy source	OTHER	G	0	0	3.64346e+06	5.02431e+06	4.07097e+06	5.14682e+06	8.14539e+06	0	9.80296e+06	9.57307e+06	1.47132e+07	6.76439e+06
WP_004620949.1	CPAP_RS15595	Cpap_1428	ATPase	OTHER	G	13277000	1.15628e+07	8.74292e+06	2.31503e+07	1.68597e+07	1.28784e+07	1.16875e+07	1.17595e+07	9.25037e+06	2.32952e+07	2.99106e+07	1.15663e+07
WP_004620950.1	CPAP_RS15600	Cpap_1429	fucose isomerase	OTHER	G	83383000	8.19592e+07	1.0307e+08	1.31596e+08	1.38862e+08	1.44088e+08	1.41759e+08	1.41909e+08	1.85519e+08	2.73757e+08	2.71635e+08	1.85162e+08
WP_004620955.1	CPAP_RS15620	Cpap_1434	desulfoferrodoxin	OTHER	C	856080000	7.93996e+08	8.97094e+08	1.48708e+09	1.34168e+09	1.94527e+09	1.22693e+09	1.00072e+09	1.54529e+09	9.29495e+08	7.7021e+08	7.12304e+08
WP_004620958.1	CPAP_RS15635	Cpap_1437	lipid kinase	OTHER	I	4713800	5.65723e+06	6.88072e+06	7.27284e+06	9.84823e+06	8.4096e+06	7.43617e+06	5.56056e+06	8.50908e+06	6.88565e+06	7.76493e+06	4.79964e+06
WP_004620960.1	CPAP_RS15645	Cpap_1439	nicotinate-nucleotide diphosphorylase (carboxylating)	OTHER	H	0	9.84727e+06	0	4.42121e+06	4.44667e+06	0	0	0	0	0	2.45975e+06	5.24692e+06
WP_004620961.1	CPAP_RS15650	Cpap_1440	L-aspartate oxidase	OTHER	H	2301300	2.7327e+06	4.56368e+06	0	2.11906e+06	2.62629e+06	0	0	1.38365e+06	0	0	1.17364e+06
WP_004620962.1	CPAP_RS15655	Cpap_1441	quinolinate synthetase	OTHER	H	14292000	1.26712e+07	1.17924e+07	2.0212e+07	1.64421e+07	2.05877e+07	9.0375e+06	1.05358e+07	1.12464e+07	8.75115e+06	9.13387e+06	1.04873e+07
WP_004620965.1	CPAP_RS15690	Cpap_0954	hypothetical protein	SP(Sec/SPI)	T	6533200	6.3697e+06	6.50496e+06	3.66071e+06	4.89556e+06	6.90393e+06	3.95491e+06	6.43758e+06	9.91423e+06	3.55497e+06	3.90316e+06	7.12336e+06
WP_004620967.1	CPAP_RS15700	Cpap_0957	hypothetical protein	SP(Sec/SPI)	R	5047100	7.27305e+06	4.33412e+06	7.59268e+07	7.07847e+07	0	1.01841e+07	0	4.98749e+07	2.2075e+07	0	0
WP_004620972.1	CPAP_RS15725	Cpap_0962	Dockerin type 1	SP(Sec/SPI)	M	6096300	8.55353e+06	4.75212e+06	3.12812e+06	0	2.12622e+06	3.32643e+06	3.65624e+06	2.33725e+06	5.08215e+06	4.14027e+06	5.47107e+06
WP_004620991.1	CPAP_RS15830	Cpap_0982	oleate hydratase	OTHER	S	0	0	0	0	0	0	0	0	0	4.95193e+06	5.80757e+06	2.09176e+06
WP_004620992.1	CPAP_RS15835	Cpap_0983	hypothetical protein	SP(Sec/SPI)	C	161130000	1.17845e+08	1.57732e+08	1.6398e+08	9.88519e+07	1.55028e+08	8.86452e+07	8.06024e+07	8.21812e+07	8.08315e+07	7.1985e+07	8.69364e+07
WP_004621026.1	CPAP_RS15985	Cpap_1019	PKD domain-containing protein	SP(Sec/SPI)	G	488820000	4.76667e+08	4.18253e+08	1.28433e+08	1.54903e+08	1.09483e+08	3.1063e+08	3.3211e+08	2.03216e+08	5.53921e+08	4.81896e+08	6.26382e+08
WP_004621043.1	CPAP_RS16070	Cpap_1037	30S ribosomal protein S2	OTHER	J	70121000	7.78242e+07	7.17073e+07	2.20098e+08	1.36506e+08	2.33866e+08	7.80813e+07	7.8086e+07	8.22414e+07	8.0489e+07	9.06725e+07	9.17502e+07
WP_004621044.1	CPAP_RS16075	Cpap_1038	EF-Ts%3B functions during elongation stage of protein translation%3B forms a dimer%3B associates with EF-Tu-GDP complex and promotes exchange of GDP to GTP resulting in regeneration of the active form of EF-Tu	OTHER	J	255840000	2.30622e+08	2.63813e+08	3.99923e+08	4.09e+08	3.68053e+08	1.34696e+08	1.23439e+08	1.7558e+08	1.17652e+08	1.30075e+08	1.56069e+08
WP_004621045.1	CPAP_RS16080	Cpap_1039	Catalyzes the phosphorylation of UMP to UDP	OTHER	F	2510600	0	380500	2.24967e+06	2.01187e+06	0	0	0	0	0	0	0
WP_004621046.1	CPAP_RS16085	Cpap_1040	ribosome recycling factor	OTHER	J	6899200	6.71139e+06	5.57422e+06	9.76584e+06	1.24845e+07	9.04389e+06	1.5872e+07	1.28557e+07	1.65641e+07	1.59501e+07	1.97427e+07	7.1839e+06
WP_004621054.1	CPAP_RS16125	Cpap_1048	ribosome maturation factor	OTHER	J	2976900	3.48477e+06	0	1.11073e+07	6.18356e+06	0	5.71079e+06	4.02326e+06	0	3.89537e+06	2.84728e+06	3.07387e+06
WP_004621055.1	CPAP_RS16130	Cpap_1049	modifies transcription through interactions with RNA polymerase affecting elongation%2C readthrough%2C termination%2C and antitermination	OTHER	K	37815000	3.65879e+07	3.16524e+07	3.27103e+07	3.15073e+07	2.75679e+07	3.73581e+07	3.65013e+07	3.34461e+07	3.07749e+07	4.13103e+07	1.97099e+07
WP_004621058.1	CPAP_RS16145	Cpap_1052	translation initiation factor IF-2	OTHER	J	6336600	6.56352e+06	6.72608e+06	4.30221e+06	4.79734e+06	4.97596e+06	4.93646e+06	8.29674e+06	7.21542e+06	4.8762e+06	6.72799e+06	5.07544e+06
WP_004621066.1	CPAP_RS16185	Cpap_1060	hydrogenase expression/formation protein HypE	OTHER	O	2369100	2.17672e+06	1.9905e+06	3.98599e+06	0	2.52379e+06	0	1.69349e+06	778583	0	0	1.33795e+06
WP_004621069.1	CPAP_RS16200	Cpap_1063	RND transporter	SP(Sec/SPI)	M	16511000	1.21672e+07	9.9521e+06	8.14528e+06	8.02421e+06	6.70614e+06	8.51286e+06	8.09247e+06	2.60798e+06	3.98108e+06	4.24256e+06	5.02083e+06
WP_004621073.1	CPAP_RS16215	Cpap_1067	zinc protease	OTHER	R	9530300	7.90803e+06	8.10299e+06	1.20163e+07	1.18986e+07	8.27076e+06	2.20783e+07	1.9315e+07	3.06772e+07	2.38494e+07	2.94107e+07	1.48314e+07
WP_004621080.1	CPAP_RS16235	Cpap_1071	16S rRNA (cytosine(1402)-N(4))-methyltransferase	OTHER	J	3505000	3.4105e+06	2.49915e+06	4.0927e+06	5.85322e+06	6061910	3.72973e+06	2.92416e+06	3.02667e+06	0	2.2889e+06	0
WP_004621085.1	CPAP_RS16245	Cpap_1073	peptidoglycan glycosyltransferase	OTHER	D	83284000	7.93721e+07	7.57966e+07	6.10198e+07	5.34307e+07	5.43938e+07	5.60339e+07	5.66734e+07	4.4143e+07	2.62288e+07	2.83518e+07	2.64086e+07
WP_004621086.1	CPAP_RS16250	Cpap_1074	UDP-N-acetylmuramoyl-L-alanyl-D-glutamate--2%2C6-diaminopimelate ligase	OTHER	M	9938900	6.21737e+06	3.16845e+06	6.92374e+06	8.49112e+06	3.29434e+06	1.84541e+07	1.01976e+07	8.46472e+06	5.92608e+06	8.64081e+06	6.61046e+06
WP_004621088.1	CPAP_RS16255	Cpap_1075	UDP-N-acetylmuramoyl-tripeptide--D-alanyl-D-alanine ligase	OTHER	M	26053000	1.7026e+07	3.95691e+07	2.72577e+07	0	3.21855e+07	1.31927e+08	1.24811e+08	8.36849e+07	7.26019e+07	1.36534e+08	4.50247e+07
WP_004621107.1	CPAP_RS16305	Cpap_1085	serine protein kinase	OTHER	T	4810700	1.40874e+06	1.79379e+06	6.18383e+06	4.74994e+06	7.41569e+06	3.4748e+07	3.16482e+07	2.98705e+07	3.25889e+07	2.06704e+07	1.75074e+07
WP_004621108.1	CPAP_RS16310	Cpap_1086	sporulation protein YhbH	OTHER	R	0	0	0	0	0	0	2.05553e+06	1.25954e+06	1.04796e+06	0	1.10107e+06	0
WP_004621111.1	CPAP_RS16315	Cpap_1087	stage V sporulation protein R	OTHER	D	0	0	0	0	0	0	0	3.39008e+06	2.96322e+06	5.8018e+06	4.26381e+06	2.82218e+06
WP_004621112.1	CPAP_RS16320	Cpap_1088	molecular chaperone HtpG	OTHER	O	209170000	1.9973e+08	2.35053e+08	3.40128e+08	2.84728e+08	3.20701e+08	1.84971e+08	1.83808e+08	2.01946e+08	1.86522e+08	1.81654e+08	2.0203e+08
WP_004621115.1	CPAP_RS16325	Cpap_1089	acetyl-CoA synthetase	OTHER	I	25181000	2.77561e+07	3.29114e+07	2.479e+07	2.69251e+07	3.57879e+07	2.22158e+07	2.57556e+07	2.40973e+07	3.19181e+07	3.18825e+07	2.55855e+07
WP_004621116.1	CPAP_RS16330	Cpap_1090	transcriptional regulator	OTHER	R	13006000	1.27915e+07	2.12619e+07	1.26851e+07	1.67729e+07	1.39695e+07	8.29863e+06	7.75742e+06	1.37041e+07	8.38676e+06	1.05172e+07	1.42065e+07
WP_004621124.1	CPAP_RS16350	Cpap_1094	phosphoribosylformylglycinamidine synthase	OTHER	F	83359000	6.76681e+07	8.77021e+07	5.16065e+07	4.59101e+07	5.40433e+07	3.44337e+07	2.39981e+07	3.60722e+07	2.49304e+07	2.45448e+07	2.74704e+07
WP_004621128.1	CPAP_RS16355	Cpap_1095	xylose isomerase	OTHER	G	28504000	3.49348e+07	3.43101e+07	3.37212e+07	4.36111e+07	3.52127e+07	2.41935e+07	2.23529e+07	2.48468e+07	2.41947e+07	2.15427e+07	1.60953e+07
WP_004621144.1	CPAP_RS16365	Cpap_0713	alpha/beta hydrolase	OTHER	I	0	0	0	0	0	0	9.07193e+06	7.68464e+06	7.297e+06	0	4.0864e+06	1.70222e+06
WP_004621149.1	CPAP_RS16375	Cpap_0715	hemerythrin	OTHER	R	0	0	0	0	0	0	0	2.95843e+06	7.27241e+06	0	6.20148e+06	3.26478e+06
WP_004621151.1	CPAP_RS16380	Cpap_0716	nitroreductase	OTHER	R	510170000	5.07738e+08	6.45373e+08	6.82723e+08	5.53018e+08	6.33839e+08	6.97122e+08	6.58536e+08	1.10277e+09	8.61454e+08	6.28668e+08	7.21768e+08
WP_004621161.1	CPAP_RS16405	Cpap_0721	hypothetical protein	OTHER	D	0	2.61514e+06	0	0	0	0	2.86279e+06	3.76019e+06	2.40289e+06	3.50285e+06	2.29195e+06	0
WP_004621162.1	CPAP_RS16410	Cpap_0722	Na-Ca exchanger/integrin-beta4	SP(Sec/SPI)	R	99478000	9.47782e+07	6.63575e+07	5.33939e+07	5.59098e+07	5.5733e+07	1.08137e+08	9.28383e+07	6.95109e+07	9.07263e+07	8.41424e+07	5.65301e+07
WP_004621164.1	CPAP_RS16415	Cpap_0723	peptidase M4	SP(Sec/SPI)	O	66165000	6.29856e+07	6.9146e+07	5.63665e+07	5.73531e+07	5.69014e+07	6.02007e+07	6.4807e+07	7.82492e+07	4.53561e+07	4.56911e+07	4.86572e+07
WP_004621171.1	CPAP_RS16435	Cpap_0727	L-lactate dehydrogenase	SP(Sec/SPI)	C	126960000	1.31164e+08	1.46684e+08	2.59152e+08	2.46963e+08	2.9486e+08	1.93363e+08	1.54252e+08	225026700	1.42566e+08	1.15891e+08	1.46597e+08
WP_004621177.1	CPAP_RS16450	Cpap_0730	NADH oxidase	OTHER	I	366570000	3.31312e+08	2.94308e+08	3.66795e+08	3.41805e+08	4.70487e+08	8.91963e+08	8.87653e+08	8.49855e+08	5.85636e+08	6.09319e+08	4.30282e+08
WP_004621202.1	CPAP_RS16510	Cpap_0743	inositol monophosphatase	OTHER	G	1665900	0	1.96336e+06	2.12762e+06	0	2.34208e+06	1.46007e+06	0	0	0	1.51152e+06	1.22458e+06
WP_004621210.1	CPAP_RS16530	Cpap_0747	ABC transporter substrate-binding protein	LIPO(Sec/SPII)	G	31510000	2.91259e+07	1.72819e+07	1.73117e+07	2.49828e+07	1.30772e+07	3.48958e+07	3.53016e+07	2.68429e+07	4.28422e+07	3.20432e+07	2.30015e+07
WP_004621229.1	CPAP_RS16585	Cpap_0759	pyrrolo-quinoline quinone	OTHER	M	4840100	3.88794e+06	2.63227e+06	5.51289e+06	4.83236e+06	2.03586e+06	1.6293e+07	1.38394e+07	1.03383e+07	7.09423e+06	4.83994e+06	4064705
WP_004621232.1	CPAP_RS16600	Cpap_0762	hypothetical protein	OTHER	D	22296000	1.81571e+07	3.45718e+07	2.13457e+07	1.57832e+07	3.16597e+07	2.84239e+07	3.65102e+07	4.73841e+07	1.46527e+07	1.61417e+07	1.1766e+07
WP_004621235.1	CPAP_RS16615	Cpap_0765	ABC transporter substrate-binding protein	LIPO(Sec/SPII)	G	0	0	727302	0	0	0	1.20205e+07	1.05084e+07	4.81028e+06	1.62323e+08	1.47308e+08	7.74197e+07
WP_004621238.1	CPAP_RS16630	Cpap_0768	alpha-xylosidase	OTHER	G	2923000	3.23193e+06	1.62405e+06	5.62084e+06	4.81194e+06	4.94022e+06	7.38949e+06	1.01091e+07	5.07808e+06	2.08086e+07	2.45799e+07	1.04865e+07
WP_004621239.1	CPAP_RS16635	Cpap_0769	glycosyl hydrolase	OTHER	G	5301900	4.9476e+06	4.38021e+06	5.04908e+06	4.31555e+06	4.31246e+06	2.61403e+06	0	2.55769e+06	4.1843e+06	4.37931e+06	5.64186e+06
WP_004621243.1	CPAP_RS16655	Cpap_0773	TrpB-like pyridoxal-phosphate dependent enzyme	OTHER	E	4279100	6.10767e+06	5.43845e+06	5.58511e+06	6.33972e+06	4.99827e+06	4.88622e+06	4.74126e+06	3596623	3.52214e+06	0	3.19487e+06
WP_004621245.1	CPAP_RS16665	Cpap_0775	(2Fe-2S)-binding protein	OTHER	C	0	0	0	0	0	0	5.21272e+06	2.63223e+06	2.99118e+06	2.07183e+06	2.30885e+06	1.02759e+06
WP_004621248.1	CPAP_RS16680	Cpap_0778	peptidase M16	SP(Sec/SPI)	O	845500000	9.11149e+08	8.4089e+08	7.17041e+08	7.3944e+08	6.51145e+08	8.15914e+08	8.45382e+08	770764000	8.15606e+08	8.48936e+08	7.53881e+08
WP_004621257.1	CPAP_RS16725	Cpap_0787	asparagine synthetase B	OTHER	E	0	0	0	0	0	0	9.54324e+06	1.00347e+07	1.00105e+07	9.32788e+06	1.10338e+07	4.4108e+06
WP_004621276.1	CPAP_RS16780	Cpap_0798	glutamine synthetase	OTHER	E	16924000	1.61904e+07	1.1399e+07	3.03713e+07	3.00649e+07	3.75086e+07	4.3773e+07	4.29916e+07	2.60776e+07	2.37412e+07	2.64963e+07	1.54072e+07
WP_004621284.1	CPAP_RS16805	Cpap_0803	hydrolase	OTHER	CIR	863900	0	0	1.29224e+06	1.28679e+06	526936	1.61237e+06	1.14505e+06	1.1175e+06	0	0	0
WP_004621287.1	CPAP_RS16820	Cpap_0806	glutamate dehydrogenase	OTHER	E	206660000	1.94643e+08	2.28413e+08	3.36393e+08	3.6352e+08	2.99943e+08	2.61132e+08	2.81711e+08	3.01148e+08	2.78517e+08	2.95927e+08	2.3834e+08
WP_004621289.1	CPAP_RS16830	Cpap_0808	3-phosphoshikimate 1-carboxyvinyltransferase	OTHER	E	8932100	8.53506e+06	8.81197e+06	7.0758e+06	9.07917e+06	8.85876e+06	5.78423e+06	6.82957e+06	5.45843e+06	4.46439e+06	5.41107e+06	4.37132e+06
WP_004621292.1	CPAP_RS16835	Cpap_0809	chorismate synthase	OTHER	E	33635000	2.12188e+07	1.94297e+07	3.17185e+07	2.99947e+07	2.81005e+07	4.13622e+07	3.39327e+07	3.4425e+07	2.29151e+07	1.69041e+07	1.68302e+07
WP_004621297.1	CPAP_RS16850	Cpap_0812	transcriptional regulator	OTHER	L	11385000	1.09888e+07	1.32079e+07	3.01264e+07	2.24251e+07	1.46364e+07	1.94523e+07	1.56165e+07	2.34131e+07	2.59042e+07	1.73069e+07	7.82139e+06
WP_004621301.1	CPAP_RS16860	Cpap_0814	fumarate hydratase	OTHER	C	30185000	3.23923e+07	3.4518e+07	2.67689e+07	2.72254e+07	1.85407e+07	3.48921e+07	3.54432e+07	2.58144e+07	3.81812e+07	3.48283e+07	1.61757e+07
WP_004621303.1	CPAP_RS16865	Cpap_0815	fumarate hydratase	OTHER	C	2160900	2.0728e+06	1.22107e+06	2.3095e+06	2.1392e+06	1.91439e+06	0	0	1.06014e+06	3.42579e+06	2.24196e+06	1.03008e+06
WP_004621305.1	CPAP_RS16875	Cpap_0817	adenylosuccinate synthase	OTHER	F	125310000	1.25575e+08	1.42645e+08	8.49895e+07	9.61722e+07	8.97409e+07	9.64615e+07	8.05351e+07	7.3918e+07	6.48908e+07	7.18363e+07	7.40056e+07
WP_004621325.1	CPAP_RS16935	Cpap_0824	diaminopimelate epimerase	OTHER	E	31867000	3.22284e+07	2.97302e+07	4.8127e+07	4.77193e+07	3.79479e+07	2.73658e+07	2.5142e+07	1.90263e+07	1.90125e+07	2.19197e+07	1.9216e+07
WP_004621327.1	CPAP_RS16940	Cpap_0825	LL-diaminopimelate aminotransferase	OTHER	E	79991000	7.31606e+07	6.04786e+07	1.04299e+08	8.71455e+07	8.05452e+07	6.49036e+07	5.61227e+07	3.54986e+07	6.28464e+07	6.2305e+07	3.64551e+07
WP_004621354.1	CPAP_RS17035	Cpap_0294	carboxylesterase	OTHER	I	80620000	8.57873e+07	8.64737e+07	7.13573e+07	7.43293e+07	4.9029e+07	4.0145e+07	3.12507e+07	2.95374e+07	2.08105e+07	1.95699e+07	3.39616e+07
WP_004621375.1	CPAP_RS17085	Cpap_0304	peptidase S1	OTHER	O	8699700	8.59246e+06	6.34429e+06	2.83219e+06	2.76643e+06	3.08517e+06	4.92505e+06	5.25393e+06	0	1.06842e+07	8.68489e+06	1.05193e+07
WP_004621379.1	CPAP_RS17095	Cpap_0306	hypothetical protein	OTHER	Q	0	0	0	0	0	0	5.85813e+06	9.21122e+06	3.26785e+06	6.02525e+06	1.11613e+07	1.40629e+06
WP_004621425.1	CPAP_RS17260	Cpap_0335	UDP-N-acetyl-D-mannosamine dehydrogenase	SP(Sec/SPI)	M	13985000	1.4473e+07	1.65769e+07	5.80396e+06	1.33299e+07	1.07343e+07	9.3973e+06	6.58244e+06	9.90896e+06	6.84848e+06	6.50558e+06	9.08998e+06
WP_004621433.1	CPAP_RS17285	Cpap_0340	mRNA interferase PemK	OTHER	V	0	0	1.38695e+06	2.94023e+06	3.85752e+06	1.56189e+06	2.17078e+06	1.88687e+06	1.83323e+06	1.78751e+06	3.40955e+06	0
WP_004621435.1	CPAP_RS17290	Cpap_0341	hypothetical protein	SP(Sec/SPI)	J	7.3486e+06	6.91525e+06	1.00677e+07	2.17754e+06	1.70898e+06	3.1533e+06	1.51049e+06	1.67915e+06	1.92511e+06	0	0	0
WP_004621444.1	CPAP_RS17310	Cpap_0345	carbon-monoxide dehydrogenase catalytic subunit	OTHER	P	0	0	0	0	0	0	2.83921e+07	3.22282e+07	1.91826e+07	3.43078e+07	2.59937e+07	6.11738e+06
WP_004621449.1	CPAP_RS17325	Cpap_0348	ornithine carbamoyltransferase	OTHER	E	14179000	1.52479e+07	2.04887e+07	1.10683e+07	1.51216e+07	1.67646e+07	1.05826e+07	9.02439e+06	8.83311e+06	9.93623e+06	1.04673e+07	1.14017e+07
WP_004621451.1	CPAP_RS17330	Cpap_0349	carbamoyl phosphate synthase large subunit	OTHER	E	15006000	1.61184e+07	1.99162e+07	1.38227e+07	7.56137e+06	1.55317e+07	1.36436e+07	0	1.05931e+07	1.14576e+07	1.11529e+07	1.24385e+07
WP_004621455.1	CPAP_RS17340	Cpap_0351	acetylornithine aminotransferase	OTHER	E	6116700	5.24809e+06	3.58854e+06	5.56443e+06	5.36986e+06	3.5844e+06	5.44548e+06	4.61385e+06	4.45039e+06	5.94904e+06	4.60403e+06	5.73368e+06
WP_004621456.1	CPAP_RS17345	Cpap_0352	acetylglutamate kinase	OTHER	E	14470000	1.68479e+07	3.02401e+07	9.46639e+06	1.25325e+07	2.01613e+07	4.38684e+06	5.61519e+06	6.63577e+06	2.47225e+06	3.15877e+06	6.71594e+06
WP_004621458.1	CPAP_RS17350	Cpap_0353	N-acetyl-gamma-glutamyl-phosphate reductase	OTHER	E	18082000	1.46113e+07	1.59579e+07	9.88684e+06	7.75717e+06	8.88835e+06	1.07285e+07	8.40777e+06	1.36327e+07	1.0656e+07	7.13881e+06	6.93369e+06
WP_004621461.1	CPAP_RS17355	Cpap_0354	sugar ABC transporter ATP-binding protein	OTHER	E	25686000	2.04666e+07	2.12354e+07	2.37467e+07	2.13449e+07	1.76136e+07	3.65929e+07	3.71876e+07	4.05192e+07	2.25341e+07	2.71598e+07	1.88018e+07
WP_004621465.1	CPAP_RS17365	Cpap_0356	alpha-amylase	OTHER	C	0	0	0	0	0	0	3.77744e+06	2.98809e+06	7.22377e+06	0	0	0
WP_004621474.1	CPAP_RS17385	Cpap_0360	CdaR family transcriptional regulator	OTHER	K	7178400	6.17588e+06	4.36552e+06	9.70772e+06	1.19763e+07	7.44664e+06	7.12146e+06	8.32224e+06	6.7193e+06	5.33232e+06	7.05001e+06	4.43725e+06
WP_004621480.1	CPAP_RS17400	Cpap_0363	peptidase M23	SP(Sec/SPI)	S	885770	0	908255	0	0	695090	0	0	0	0	0	0
WP_004621488.1	CPAP_RS17420	Cpap_0367	cold-shock protein	OTHER	K	7717800	5.37702e+06	5.68767e+06	3.19576e+07	3.29248e+07	9.11673e+06	1.35622e+07	1.53429e+07	1.00383e+07	1.31135e+07	2.5977e+07	5.05906e+06
WP_004621490.1	CPAP_RS17425	Cpap_0368	molecular chaperone Hsp33	OTHER	O	931020	0	815438	0	0	653254	0	0	0	0	0	0
WP_004621513.1	CPAP_RS17505	Cpap_0379	hypothetical protein	SP(Sec/SPI)	R	7840800	8.97006e+06	9.32984e+06	8.72838e+06	7.91074e+06	7.34664e+06	7.58688e+06	7.30443e+06	8.16324e+06	0	5.66195e+06	3.96866e+06
WP_004621517.1	CPAP_RS17515	Cpap_0381	hypothetical protein	OTHER	D	2357600	3.70473e+06	2.34402e+06	1.99166e+06	2.5601e+06	1.52866e+06	0	1.58724e+06	2.04246e+06	0	1.29289e+06	0
WP_004621519.1	CPAP_RS17520	Cpap_0382	cell wall hydrolase	SP(Sec/SPI)	M	0	0	0	0	4.79484e+06	0	1.83044e+07	1.47151e+07	1.12239e+07	2.42897e+07	2.70166e+07	5.84322e+06
WP_004621535.1	CPAP_RS17560	Cpap_0390	prephenate dehydrogenase	SP(Sec/SPI)	E	5354100	5.58893e+06	2.34523e+06	1.1377e+07	1.12047e+07	5.55228e+06	3.79513e+06	3.72805e+06	3.15606e+06	2.96281e+06	3.44679e+06	2.3802e+06
WP_004621536.1	CPAP_RS17565	Cpap_0391	3-deoxy-7-phosphoheptulonate synthase	OTHER	E	3888600	2.33104e+06	3.47412e+06	6.6402e+06	5.74502e+06	4.62536e+06	6.0139e+06	5.85798e+06	1.64881e+07	7.17561e+06	1.14514e+07	1.31922e+07
WP_004621539.1	CPAP_RS17570	Cpap_0392	EF-G%3B promotes GTP-dependent translocation of the ribosome during translation%3B many organisms have multiple copies of this gene	OTHER	J	0	0	1.1309e+06	1.57797e+06	1.22248e+06	1.86811e+06	2.18575e+07	1.72519e+07	1.50401e+07	6.65608e+06	7.32011e+06	6.15304e+06
WP_004621543.1	CPAP_RS17575	Cpap_0393	hypothetical protein	OTHER	G	10591000	9.05096e+06	1.15395e+07	1.02699e+07	1.47991e+07	1.33754e+07	7.36095e+06	9.10763e+06	8.02716e+06	9.30041e+06	8.46682e+06	6.53509e+06
WP_004621547.1	CPAP_RS17585	Cpap_0395	glutamate 5-kinase	OTHER	E	2907000	4.24508e+06	4.8031e+06	3.04751e+06	2.59161e+06	0	0	2.42345e+06	0	1.19336e+06	0	0
WP_004621565.1	CPAP_RS17600	Cpap_0829	alpha-glucan phosphorylase	OTHER	G	55964000	4.78211e+07	3.93507e+07	9.81062e+07	9.41579e+07	9.92552e+07	1.13872e+08	1.05473e+08	7.9813e+07	8.95315e+07	9.09293e+07	7.6886e+07
WP_004621571.1	CPAP_RS17615	Cpap_0832	hypothetical protein	OTHER	R	17388000	1.5011e+07	1.25383e+07	7.84592e+06	1.00441e+07	8.93388e+06	6.19857e+06	4.02423e+06	3.22462e+06	6.15932e+06	4.01478e+06	5.09596e+06
WP_004621572.1	CPAP_RS17620	Cpap_0833	thiol reductase thioredoxin	OTHER	O	26869000	2.52675e+07	2.78563e+07	2.4931e+08	2.30553e+08	1.46478e+08	5.93419e+07	8.02668e+07	7.71817e+07	1.03869e+08	1.02225e+08	1.56295e+07
WP_004621574.1	CPAP_RS17630	Cpap_0835	AsnC family transcriptional regulator	OTHER	K	2399300	0	2.47369e+06	3.96808e+06	3.68703e+06	4.99113e+06	1.32994e+06	0	830834	0	2.9906e+06	1.4336e+06
WP_004621575.1	CPAP_RS17635	Cpap_0836	aminotransferase	OTHER	E	464620	0	551416	385184	447901	352385	0	0	0	0	0	281328
WP_004621578.1	CPAP_RS17650	Cpap_0839	1-(5-phosphoribosyl)-5-amino-4-imidazole-carboxylate carboxylase	OTHER	F	2252700	1.86013e+06	1.38229e+06	2.57418e+06	2.37326e+06	5.0928e+06	1.53388e+06	1.13921e+06	3.27349e+06	0	0	1.0836e+06
WP_004621579.1	CPAP_RS17655	Cpap_0840	TIGR00299 family protein	OTHER	S	2989600	3.49509e+06	5.30886e+06	5.11578e+06	2.69935e+06	5.37292e+06	1.08202e+07	6.85604e+06	1.42718e+07	3.33707e+06	4.48252e+06	6.81495e+06
WP_004621581.1	CPAP_RS17665	Cpap_0842	GMP synthetase	OTHER	F	51481000	4.51629e+07	6.09049e+07	5.78538e+07	5.37042e+07	7.78973e+07	4.08186e+07	4.07904e+07	4.34927e+07	4.50212e+07	4.48077e+07	4.73395e+07
WP_004621605.1	CPAP_RS17775	Cpap_0867	S-layer protein	SP(Sec/SPI)	M	0	1.76142e+06	0	0	0	0	2.14983e+06	0	0	1.37993e+06	1.38271e+06	0
WP_004621609.1	CPAP_RS17795	Cpap_0871	hypothetical protein	OTHER	L	2208900	2.98686e+06	2.04614e+06	3.22444e+06	2.85042e+06	4.04198e+06	8.15287e+06	7.25219e+06	8.84589e+06	5.03539e+06	4.64432e+06	3.16538e+06
WP_004621614.1	CPAP_RS17820	Cpap_0876	hypothetical protein	SP(Sec/SPI)	O	71802000	6.57716e+07	6.61576e+07	6.56789e+07	6.91769e+07	6.6418e+07	5.49235e+07	4.71142e+07	4.57632e+07	2.22622e+07	2.70831e+07	3.81778e+07
WP_004621650.1	CPAP_RS17910	Cpap_0896	peptidase	OTHER	E	9154800	6.46917e+06	5.3975e+06	1.38227e+07	1.14255e+07	1.3625e+07	1.07931e+07	7.66383e+06	1.17697e+07	1.0306e+07	1.10698e+07	7.48139e+06
WP_004621660.1	CPAP_RS17940	Cpap_0903	sugar kinase	OTHER	K	2518600	0	6.80501e+06	1.96279e+06	1.80203e+06	2.51165e+06	0	1.89156e+06	0	0	0	0
WP_004621665.1	CPAP_RS17955	Cpap_0906	sugar ABC transporter substrate-binding protein	LIPO(Sec/SPII)	G	0	0	0	0	0	0	4.03275e+06	2.01234e+06	3.86961e+06	2.77558e+06	0	0
WP_004621668.1	CPAP_RS17960	Cpap_0907	sorbitol dehydrogenase	OTHER	E	0	0	0	4.55136e+06	3.93393e+06	0	1.47822e+07	1.24856e+07	0	1.06861e+07	9.65696e+06	0
WP_004621712.1	CPAP_RS18055	Cpap_0926	5-(carboxyamino)imidazole ribonucleotide mutase	OTHER	F	0	0	0	3.48007e+06	2.61849e+06	2.37266e+06	0	0	1.00947e+06	0	0	1.03632e+06
WP_004621714.1	CPAP_RS18060	Cpap_0927	amidophosphoribosyltransferase	OTHER	F	2924800	2.86324e+06	2.06397e+06	8.68121e+06	3.30329e+06	2.49746e+06	2.86849e+06	3.47296e+06	3.25432e+06	2.56511e+06	0	1.76658e+06
WP_004621716.1	CPAP_RS18065	Cpap_0928	phosphoribosylformylglycinamidine cyclo-ligase	OTHER	F	80994000	7.29806e+07	6.13329e+07	1.02594e+08	1.14144e+08	9.47636e+07	3.77772e+07	3.66147e+07	3.39747e+07	2.98567e+07	2.73603e+07	2.70476e+07
WP_004621720.1	CPAP_RS18075	Cpap_0930	involved in de novo purine biosynthesis	OTHER	F	215430000	2.00204e+08	2.1449e+08	4.15729e+08	3.99677e+08	4.35268e+08	1.90004e+08	1.90325e+08	2.02547e+08	1.64892e+08	1.66694e+08	2.22541e+08
WP_004621721.1	CPAP_RS18080	Cpap_0931	phosphoribosylamine--glycine ligase	OTHER	F	34522000	2.91629e+07	3.10358e+07	3.21415e+07	4.3125e+07	4.16876e+07	2.2648e+07	1.99118e+07	1.90804e+07	1.71478e+07	2.34388e+07	1.31126e+07
WP_004621723.1	CPAP_RS18085	Cpap_0932	chemotaxis protein	OTHER	N	0	2.08465e+06	2.04044e+06	0	0	0	2.75221e+06	1.97391e+06	4.94907e+06	0	0	1.58932e+06
WP_004621726.1	CPAP_RS18090	Cpap_0933	2-isopropylmalate synthase	OTHER	E	164120000	1.4166e+08	1.43312e+08	1.61751e+08	1.7148e+08	1.5257e+08	1.48065e+08	1.31311e+08	1.20945e+08	1.38285e+08	1.42272e+08	1.05981e+08
WP_004621727.1	CPAP_RS18095	Cpap_0934	aconitate hydratase	OTHER	C	216810000	1.99465e+08	2.78603e+08	1.81206e+08	2.00938e+08	2.79238e+08	1.49141e+08	1.23714e+08	2.35484e+08	1.45473e+08	1.46328e+08	1.76877e+08
WP_004621735.1	CPAP_RS18120	Cpap_0938	SAM-dependent methyltransferase	OTHER	Q	1774800	1.99399e+06	1.27912e+06	0	1.96068e+06	2.96506e+06	2.82611e+06	3.84342e+06	1.95653e+06	2.92216e+06	3.0027e+06	1.2643e+06
WP_004621737.1	CPAP_RS18130	Cpap_0940	adenosylhomocysteinase	OTHER	H	64657000	6.42777e+07	5.93706e+07	9.1798e+07	7.6863e+07	1.18883e+08	8.44129e+07	8.23848e+07	1.25591e+08	3.98832e+07	4.87921e+07	4.63377e+07
WP_004621738.1	CPAP_RS18135	Cpap_0941	N-ethylammeline chlorohydrolase	OTHER	F	4312500	3.11816e+06	0	3.62689e+06	3.81233e+06	2.26203e+06	7.85107e+06	7.03605e+06	4.86945e+06	9.52226e+06	6.61988e+06	3.50921e+06
WP_004621742.1	CPAP_RS18155	Cpap_0945	acetylxylan esterase	SP(Sec/SPI)	E	81525000	8.72187e+07	7.88155e+07	8.60823e+06	9.73735e+06	1.03701e+07	6.93894e+07	7.36685e+07	3.52994e+07	2.8802e+08	3.15498e+08	3.02425e+08
WP_004621747.1	CPAP_RS18180	Cpap_0950	alpha/beta hydrolase	OTHER	I	13062000	1.11432e+07	1.09148e+07	1.3151e+07	1.66084e+07	2.54564e+07	1.52088e+07	1.52977e+07	1.25599e+07	1.0386e+07	7.86325e+06	8.593e+06
WP_004621752.1	CPAP_RS18215	Cpap_0399	4-hydroxy-tetrahydrodipicolinate reductase	OTHER	E	6734000	6.11667e+06	5.10484e+06	1.1336e+07	1.05283e+07	1.12389e+07	6.98291e+06	9.02174e+06	5.49391e+06	4.31367e+06	6.20278e+06	4.32661e+06
WP_004621753.1	CPAP_RS18220	Cpap_0400	4-hydroxy-tetrahydrodipicolinate synthase	OTHER	E	37747000	3.55383e+07	4.77436e+07	4.13433e+07	4.42126e+07	5.07239e+07	8.447e+07	6.01514e+07	9.84431e+07	7.16282e+07	5.65141e+07	4.96996e+07
WP_004621754.1	CPAP_RS18225	Cpap_0401	stage II sporulation protein SpoIID	SP(Sec/SPI)	M	55804000	5.22753e+07	3.18467e+07	3.68539e+07	3.34394e+07	2.34276e+07	4.03714e+07	3.50492e+07	2.45664e+07	1.94924e+07	1.54718e+07	1.02033e+07
WP_004621755.1	CPAP_RS18230	Cpap_0402	aspartate kinase	OTHER	E	88709000	7.70995e+07	8.18569e+07	7.27284e+07	8.58666e+07	6.42685e+07	4.93169e+07	5.34212e+07	3.98193e+07	5.07556e+07	6.74712e+07	5.04041e+07
WP_004621757.1	CPAP_RS18240	Cpap_0404	tRNA guanosine(34) transglycosylase Tgt	OTHER	J	0	0	1.49446e+06	0	3.4843e+06	2.46302e+06	4.17869e+06	0	1.2202e+06	0	0	1.21608e+06
WP_004621761.1	CPAP_RS18255	Cpap_0408	thioether cross-link-forming SCIFF peptide maturase	OTHER	O	3089700	2.47655e+06	4.27238e+06	2.52816e+06	3.24554e+06	3.84327e+06	1.43733e+06	2.08238e+06	1.65197e+06	0	2.11287e+06	2.03809e+06
WP_004621763.1	CPAP_RS18265	Cpap_0410	protein-export membrane protein SecD	SP(Sec/SPI)	U	5909400	5.336e+06	1.11484e+07	0	3.12634e+06	4.12817e+06	4.26971e+06	4.12517e+06	4.4861e+06	6.1707e+06	3.15748e+06	2.51829e+06
WP_004621764.1	CPAP_RS18270	Cpap_0411	protein-export membrane protein SecF	OTHER	U	0	1.29317e+06	949043	0	0	0	0	2.29143e+06	0	1.96993e+06	1.84925e+06	0
WP_004621773.1	CPAP_RS18290	Cpap_0415	RNA polymerase sigma factor RpoD	OTHER	K	5231900	6.82659e+06	5.08268e+06	1.63199e+07	1.16066e+07	9.21384e+06	8.51716e+06	9.54946e+06	4.57812e+06	6.06608e+06	8.34133e+06	4.83233e+06
WP_004621778.1	CPAP_RS18310	Cpap_0418	Nif3-like dinuclear metal center hexameric protein	OTHER	H	2861900	3.01746e+06	1.45624e+06	2.65078e+06	0	852493	3.03389e+06	3.46995e+06	1.17938e+06	0	0	0
WP_004621790.1	CPAP_RS18340	Cpap_0424	exonuclease SbcC	OTHER	L	9982000	1.0049e+07	7.76545e+06	1.10702e+07	1.33383e+07	9.88758e+06	1.57401e+07	1.24838e+07	8.3309e+06	1.40007e+07	1.27238e+07	7.95168e+06
WP_004621791.1	CPAP_RS18345	Cpap_0425	DNA methylase	OTHER	L	15300000	1.65514e+07	1.41473e+07	1.59607e+07	1.66731e+07	1.42373e+07	1.62696e+07	1.39589e+07	1.19727e+07	1.13005e+07	1.32329e+07	9.54249e+06
WP_004621801.1	CPAP_RS18370	Cpap_0430	exonuclease	OTHER	L	7962000	7.76101e+06	7.71752e+06	1.5774e+07	1.31738e+07	1.1839e+07	1.80948e+07	1.6262e+07	1.22622e+07	1.80849e+07	1.69854e+07	7.26254e+06
WP_004621840.1	CPAP_RS18465	Cpap_0448	copper amine oxidase-like domain-containing protein	SP(Sec/SPI)	P	80461000	9.39663e+07	7.3444e+07	3.70302e+07	3.27954e+07	1.79793e+07	21088500	1.91432e+07	2.02976e+07	1.56518e+07	2.08376e+07	1.42455e+07
WP_004621906.1	CPAP_RS18660	Cpap_0490	FMN reductase	OTHER	C	9122400	6.36951e+06	3.61857e+06	1.56063e+07	1.08046e+07	8.13419e+06	5.05948e+06	7.25856e+06	8.8271e+06	7.95839e+06	7.42193e+06	0
WP_004621911.1	CPAP_RS18685	Cpap_0495	3-methyl-2-oxobutanoate dehydrogenase subunit VorB	OTHER	C	16851000	1.67655e+07	1.9803e+07	1.78196e+07	1.71656e+07	9.90048e+06	1.1535e+07	9.65483e+06	8.8895e+06	1.22187e+07	8.80556e+06	6504355
WP_004621912.1	CPAP_RS18690	Cpap_0496	MFS transporter	OTHER	C	6729800	2.86258e+06	7.18438e+06	0	2.47814e+06	5.15191e+06	2.46238e+06	3.917e+06	4520382	0	2.19243e+06	5.44345e+06
WP_004621918.1	CPAP_RS18720	Cpap_0502	glutamine synthetase	OTHER	E	45059000	4.42213e+07	3.47565e+07	7.44614e+07	8.70078e+07	5.62406e+07	7.06103e+07	7.34286e+07	5.19972e+07	5.52923e+07	6.24297e+07	5.27782e+07
WP_004621926.1	CPAP_RS18755	Cpap_0509	transglutaminase	SP(Sec/SPI)	D	54620000	5.63951e+07	4.33428e+07	2.84934e+07	3.12541e+07	1.62782e+07	1.73165e+07	9.91249e+06	6.87425e+06	2.2981e+07	1.32828e+07	1.52566e+07
WP_004621947.1	CPAP_RS18795	Cpap_0602	dockerin	SP(Sec/SPI)	E	14037000	1.17892e+07	2.07489e+07	1.55558e+06	0	1.4345e+06	2.56155e+06	4.06098e+06	3.00148e+06	9.5439e+06	7.31687e+06	1.47893e+07
WP_004621948.1	CPAP_RS18800	Cpap_0603	hypothetical protein	SP(Sec/SPI)	S	16479000	9.37106e+06	1.42878e+07	6.78731e+06	8.03419e+06	1.33648e+07	5.99921e+07	3.88601e+07	7.30715e+07	1.61957e+07	1.5445e+07	8.79975e+06
WP_004621959.1	CPAP_RS18830	Cpap_0608	hypothetical protein	OTHER	S	26068000	2.09279e+07	2.61228e+07	1.50994e+07	1.412e+07	1.49057e+07	1.18231e+07	1.30443e+07	1.04751e+07	1.35839e+07	1.29335e+07	1.16935e+07
WP_004621968.1	CPAP_RS18850	Cpap_0612	CheY-P-specific phosphatase CheC	OTHER	T	9343400	7.59931e+06	8.99664e+06	9.88779e+06	8.37395e+06	5.56389e+06	4.84609e+06	4.70726e+06	3.55625e+06	0	3.98531e+06	3.18255e+06
WP_004621970.1	CPAP_RS18855	Cpap_0613	chemotaxis protein CheW	OTHER	N	0	0	0	2.33056e+06	2.20213e+06	0	1.87039e+06	2.36625e+06	0	4.30661e+06	6.05336e+06	1.27428e+06
WP_004621973.1	CPAP_RS18860	Cpap_0614	chemotaxis protein CheA	OTHER	T	37753000	3.5166e+07	2.64552e+07	6.29844e+07	6.06482e+07	4.435e+07	3.48753e+07	3.31057e+07	2.37823e+07	3.6467e+07	3.17346e+07	3.06528e+07
WP_004621995.1	CPAP_RS18915	Cpap_0626	flagellar motor switch phosphatase FliY	OTHER	N	2127900	0	2.01435e+06	2.00881e+06	1.96872e+06	0	2.36369e+06	2.04643e+06	2.44687e+06	0	2.07665e+06	0
WP_004622003.1	CPAP_RS18935	Cpap_0630	flagellar hook protein FlgE	OTHER	N	1.2201e+08	1.25386e+08	9.17569e+07	2.80837e+07	3.10647e+07	1.02897e+07	5.32639e+07	5.95644e+07	2.74865e+07	7.17956e+07	5.27007e+07	4.10863e+07
WP_004622006.1	CPAP_RS18945	Cpap_0632	flagellar hook capping protein	OTHER	N	126430000	1.18196e+08	4.66821e+07	3.05275e+07	2.70711e+07	9.64707e+06	4.21377e+07	3.70459e+07	1.35936e+07	4.51557e+07	5.0337e+07	2.19007e+07
WP_004622007.1	CPAP_RS18950	Cpap_0633	flagellar hook-length control protein	OTHER	N	87354000	5.83769e+07	9.60524e+07	7.92577e+06	6.85375e+06	3.23918e+06	7.3893e+06	5.89596e+06	5.13304e+06	5.32375e+06	5.00432e+06	5.72378e+06
WP_004622029.1	CPAP_RS19005	Cpap_0644	DNA topoisomerase I	OTHER	L	37070000	3.48212e+07	2.61027e+07	4.69065e+07	4.53981e+07	2.53601e+07	7.04026e+07	6.57925e+07	5.29122e+07	5.74346e+07	6.72088e+07	3.11787e+07
WP_004622044.1	CPAP_RS19045	Cpap_0652	cell division protein FtsZ	OTHER	D	23784000	1.51304e+07	2.01724e+07	2.3278e+07	1.54376e+07	7.97714e+06	8.7981e+06	7.40068e+06	4.43693e+06	7.10119e+06	2.68133e+06	6.83562e+06
WP_004622057.1	CPAP_RS19080	Cpap_0659	3-deoxy-7-phosphoheptulonate synthase	OTHER	E	12004000	8.00381e+06	5.2529e+06	1.0167e+07	1.40063e+07	1.33162e+07	2.23898e+07	2.1301e+07	2.2847e+07	2.25764e+07	2.64307e+07	1.47339e+07
WP_004622058.1	CPAP_RS19085	Cpap_0660	hypothetical protein	OTHER	H	0	0	1.90796e+06	3.11078e+06	3.30735e+06	2.56112e+06	1.97853e+06	2.45072e+06	1.79451e+06	0	2.66719e+06	1.47253e+06
WP_004622065.1	CPAP_RS19100	Cpap_0663	DNA polymerase I	OTHER	L	0	0	677168	0	1.60013e+06	0	1.52462e+06	2.92965e+06	540204	0	3.99732e+06	0
WP_004622081.1	CPAP_RS19140	Cpap_0671	tyrosine--tRNA ligase	OTHER	J	23126000	1.94928e+07	1.99933e+07	3.36526e+07	2.86447e+07	3.20648e+07	1.12749e+07	1.25821e+07	1.09465e+07	8.8043e+06	1.10338e+07	1.4052e+07
WP_004622090.1	CPAP_RS19190	Cpap_0680	thiazole biosynthesis protein ThiJ	OTHER	R	8584300	1.08779e+07	8.32219e+06	1.08206e+07	1.18506e+07	9.40807e+06	5.67271e+06	9.42373e+06	5.24356e+06	1.09759e+07	1.09949e+07	3.31806e+06
WP_004622093.1	CPAP_RS19205	Cpap_0683	30S ribosomal protein S21	OTHER	J	4479300	0	4.52554e+06	3.63165e+07	3.12015e+07	1.79489e+07	0	0	0	2.92856e+06	0	0
WP_004622094.1	CPAP_RS19210	Cpap_0684	histidine triad nucleotide-binding protein	OTHER	F	0	0	1.40518e+06	0	0	0	0	1.82684e+06	4.17846e+06	1.94698e+06	1.85165e+06	0
WP_004622095.1	CPAP_RS19215	Cpap_0685	alanine--tRNA ligase	OTHER	J	40177000	4.37315e+07	4.5542e+07	3.53466e+07	4.75483e+07	4.92088e+07	3.87128e+07	4.44703e+07	4.06531e+07	3.06686e+07	2.77031e+07	3.4791e+07
WP_004622097.1	CPAP_RS19225	Cpap_0687	ornithine acetyltransferase	OTHER	E	17479000	1.41907e+07	3.26512e+07	1.60855e+07	1.23856e+07	4.18174e+07	4.98108e+06	6.02612e+06	9.45562e+06	5.50599e+06	6.02102e+06	5.50603e+06
WP_004622098.1	CPAP_RS19230	Cpap_0688	chemotaxis protein CheW	OTHER	N	3548200	3.50106e+06	2.89627e+06	6.19383e+06	8.4318e+06	8.59928e+06	6.67026e+06	7.40634e+06	7.55728e+06	8.47397e+06	1.01726e+07	3.872e+06
WP_004622100.1	CPAP_RS19240	Cpap_0690	phosphate ABC transporter substrate-binding protein	LIPO(Sec/SPII)	P	0	0	0	0	0	0	2.56632e+06	2.41176e+06	1011421	1.53687e+06	1.60928e+06	0
WP_004622108.1	CPAP_RS19280	Cpap_0698	glycosyl transferase	OTHER	G	69724000	8.243e+07	3.9081e+07	3.19091e+08	3.52053e+08	2.63335e+08	2.95016e+08	3.20609e+08	2.56588e+08	2.31419e+08	2.47444e+08	2.50706e+08
WP_004622111.1	CPAP_RS19295	Cpap_0701	ABC transporter substrate-binding protein	LIPO(Sec/SPII)	G	1240800000	1.39889e+09	1.20662e+09	4.59004e+09	4.88706e+09	4.42665e+09	3.90187e+09	4.60871e+09	3.95396e+09	3.10045e+09	3.03504e+09	3.43345e+09
WP_004622117.1	CPAP_RS19325	Cpap_0707	phosphate transport regulator	OTHER	S	3207800	3.11494e+06	2.09689e+06	3.55886e+06	4.73709e+06	3.05732e+06	2.98684e+06	2.16649e+06	1.33207e+06	0	1.46818e+06	2.2982e+06
WP_004622146.1	CPAP_RS19385	Cpap_0519	amino acid ABC transporter substrate-binding protein	LIPO(Sec/SPII)	E	6586600	1.11678e+07	6.28359e+06	3.27075e+06	4.25115e+06	3.49358e+06	5.20888e+06	5.12386e+06	3.14613e+06	8.22503e+06	7.17762e+06	2.85331e+06
WP_004622163.1	CPAP_RS19425	Cpap_0527	rubrerythrin	OTHER	C	8597400	8.52293e+06	9.52335e+06	9.07604e+06	6.50798e+06	1.00924e+07	5.94299e+07	6.5117e+07	7.1646e+07	6.09844e+07	6.87399e+07	1.87464e+07
WP_004622164.1	CPAP_RS19430	Cpap_0528	alcohol dehydrogenase	OTHER	C	1434200000	1.41291e+09	1.39755e+09	1.53948e+09	1.44831e+09	1.88215e+09	1.08174e+09	1.06306e+09	1.05788e+09	1.1483e+09	1.08988e+09	9.94038e+08
WP_004622168.1	CPAP_RS19440	Cpap_0530	2-enoate reductase	OTHER	I	0	2.69377e+06	2.21419e+06	2.84639e+06	2.86225e+06	0	6.08004e+06	3.51245e+06	0	0	0	0
WP_004622169.1	CPAP_RS19445	Cpap_0531	esterase	OTHER	I	0	0	1.53099e+06	0	0	0	2.27322e+06	1.81108e+06	1.55093e+06	3.40754e+06	0	0
WP_004622187.1	CPAP_RS19495	Cpap_0542	rubrerythrin	OTHER	C	1021500000	1.02584e+09	1.30979e+09	1.4442e+09	1.58997e+09	1736700000	1.63613e+09	1.48293e+09	1.66663e+09	1.2691e+09	1.31174e+09	9.78123e+08
WP_004622189.1	CPAP_RS21425	Cpap_0543	peptidase S8 and S53 subtilisin kexin sedolisin	SP(Sec/SPI)	O	0	1.78397e+06	1.81033e+06	0	0	880641	0	0	1.19246e+06	0	0	1.35456e+06
WP_004622191.1	CPAP_RS21430	Cpap_0544	YD repeat protein	SP(Sec/SPI)	R	2242400	1.68403e+06	2.33993e+06	1.543e+06	0	849382	0	0	0	0	0	1.13915e+06
WP_004622200.1	CPAP_RS19525	Cpap_0548	hypothetical protein	SP(Sec/SPI)	M	11125000	4.0811e+06	5.83629e+06	5.45772e+06	5.95144e+06	4.82793e+06	7.45423e+06	3.19971e+06	3575121	0	0	3.27874e+06
WP_004622237.1	CPAP_RS19620	Cpap_0569	3-phosphoserine/phosphohydroxythreonine aminotransferase	OTHER	H	286640000	2.77883e+08	2.07649e+08	2.84019e+08	2.90864e+08	2.50528e+08	2.00744e+08	1.81568e+08	1.78572e+08	1.81169e+08	1.67904e+08	1.56069e+08
WP_004622262.1	CPAP_RS19685	Cpap_0582	translation initiation factor IF-3	OTHER	J	3671500	0	4.89431e+06	3.46692e+06	3.7434e+06	1.33306e+07	0	0	2.28207e+06	0	0	0
WP_004622266.1	CPAP_RS19695	Cpap_0584	short-chain dehydrogenase	OTHER	I	39169000	2.87338e+07	6.16035e+07	2.9188e+07	1.81478e+07	4.38644e+07	1.99893e+07	1.17055e+07	4.33483e+07	1.95996e+07	1.32662e+07	2.23189e+07
WP_004622270.1	CPAP_RS19715	Cpap_0588	hypothetical protein	SP(Sec/SPI)	R	772080000	9.29991e+08	9.06087e+08	5.07528e+08	5.89286e+08	6.63512e+08	4.56216e+08	5.26092e+08	4.48099e+08	3.94222e+08	4.30502e+08	4.91082e+08
WP_004622271.1	CPAP_RS19720	Cpap_0589	alpha-N-arabinofuranosidase	OTHER	G	52092000	4.2141e+07	3.50784e+07	4.46637e+07	4.62473e+07	7.13655e+07	8.44457e+07	8.45373e+07	6.31836e+07	7.71942e+07	6.83351e+07	5.50665e+07
WP_004622273.1	CPAP_RS19730	Cpap_0591	6-phosphofructokinase	OTHER	G	40765000	2.27894e+07	3.4184e+07	4.43522e+07	3.0818e+07	4.94592e+07	3.80373e+07	2.79976e+07	6.48774e+07	2.28418e+07	2.23114e+07	3.3389e+07
WP_004622281.1	CPAP_RS19770	Cpap_0206	superoxide dismutase	OTHER	P	0	0	0	0	0	0	1.57429e+07	1.19747e+07	8.84514e+06	0	2.44275e+06	4.1698e+06
WP_004622283.1	CPAP_RS19780	Cpap_0208	nitroreductase	OTHER	C	2.5597e+06	0	2.84199e+06	3.85089e+06	7.76484e+06	2.71339e+06	2.79487e+06	0	0	0	0	0
WP_004622286.1	CPAP_RS19800	Cpap_0212	signal recognition particle-docking protein FtsY	OTHER	U	2523700	0	2.72308e+06	0	0	4.15071e+06	0	2.50827e+06	0	0	0	0
WP_004622289.1	CPAP_RS19815	Cpap_0215	glucokinase	OTHER	K	1697800	0	0	2.64383e+06	2.5187e+06	0	2.37688e+06	0	0	0	0	0
WP_004622296.1	CPAP_RS19850	Cpap_0222	hypothetical protein	OTHER	S	1872700	0	1.25832e+06	3.38918e+06	4.30132e+06	3.67749e+06	2.20671e+06	1.60256e+06	1.61122e+06	0	2.1685e+06	1.12113e+06
WP_004622301.1	CPAP_RS19875	Cpap_0227	16S rRNA processing protein RimM	OTHER	J	0	0	1.20541e+06	2.00281e+06	1.66915e+06	1.43549e+06	3.58809e+06	3.37981e+06	1.9948e+06	1.99656e+06	2.00106e+06	0
WP_004622322.1	CPAP_RS19940	Cpap_0242	peptidase	OTHER	E	0	3.75674e+06	2.97343e+06	6.70451e+06	7.30606e+06	7.965e+06	4.91382e+07	3.66235e+07	7.3179e+07	3.44828e+07	3.04391e+07	2.40618e+07
WP_004622323.1	CPAP_RS19945	Cpap_0243	aminotransferase	OTHER	K	28646000	3.40406e+07	2.54539e+07	4.19093e+07	4.00259e+07	4.9381e+07	2.79365e+07	2.00614e+07	1.77204e+07	1.82693e+07	2.13218e+07	1.45669e+07
WP_004622325.1	CPAP_RS19950	Cpap_0244	adenylosuccinate lyase	OTHER	F	50697000	4.99535e+07	3.94367e+07	9.27536e+07	9.61907e+07	6.21244e+07	4.39124e+07	4.78535e+07	3.71451e+07	3.09481e+07	4.18203e+07	3.25729e+07
WP_004622328.1	CPAP_RS19960	Cpap_0246	serine hydrolase	SP(Sec/SPI)	V	905870	0	743987	0	0	0	0	0	599056	0	0	0
WP_004622334.1	CPAP_RS19975	Cpap_0250	cellulosome anchoring protein cohesin region	SP(Sec/SPI)	G	885940000	9.37058e+08	7.77476e+08	3.36793e+07	3.37176e+07	3.57029e+07	1.49599e+09	1.69075e+09	9.63154e+08	3.64482e+09	3.94742e+09	3.69224e+09
WP_004622335.1	CPAP_RS19980	Cpap_0251	endoglucanase	SP(Sec/SPI)	G	461840000	4.53401e+08	3.66931e+08	5.49679e+07	5.12758e+07	5.26708e+07	9.20262e+08	8.97215e+08	4.86577e+08	2.33611e+09	1.87521e+09	2.18773e+09
WP_004622336.1	CPAP_RS19985	Cpap_0252	endoglucanase	SP(Sec/SPI)	G	3.2756e+06	3.5202e+06	3.00161e+06	0	0	0	0	0	4.0314e+06	2.35342e+07	2.87288e+07	2.69313e+07
WP_004622338.1	CPAP_RS19990	Cpap_0253	endoglucanase	SP(Sec/SPI)	G	87144000	8.74801e+07	7.24974e+07	2.41469e+06	1.57287e+06	4.50518e+06	1.64493e+08	1.46345e+08	148694600	6.61591e+08	5.88029e+08	7.83778e+08
WP_004622340.1	CPAP_RS19995	Cpap_0254	cellulase	SP(Sec/SPI)	G	624500000	5.33846e+08	6.54454e+08	7.23692e+07	7.37471e+07	9.12431e+07	1.43172e+09	1.24873e+09	9.5714e+08	3.00637e+09	2.72282e+09	3.89064e+09
WP_004622342.1	CPAP_RS20000	Cpap_0255	cohesin	SP(Sec/SPI)	G	0	0	0	0	0	0	1.93531e+07	2.06405e+07	1.31455e+07	1.48079e+07	1.96789e+07	6.30798e+06
WP_004622344.1	CPAP_RS20005	Cpap_0256	glycoside hydrolase	SP(Sec/SPI)	G	14293000	1.39567e+07	1.14407e+07	1.41571e+06	1.11234e+06	1.83548e+06	1.71546e+07	2.25406e+07	1.25065e+07	1.20418e+08	1.3962e+08	1.39521e+08
WP_004622346.1	CPAP_RS20010	Cpap_0257	glycosyl hydrolase	SP(Sec/SPI)	G	59593000	6.60189e+07	4.47351e+07	1.81178e+07	1.89369e+07	1.03102e+07	3.96754e+07	4.82635e+07	2.36003e+07	1.94594e+08	1.82494e+08	2.3259e+08
WP_004622347.1	CPAP_RS20015	Cpap_0258	Dockerin type 1	SP(Sec/SPI)	G	7323900	7.60963e+06	5.45892e+06	0	0	1.96621e+06	1.50188e+07	1.50321e+07	5.85614e+06	3.73345e+07	4.59599e+07	4.32747e+07
WP_004622348.1	CPAP_RS20020	Cpap_0259	glycoside hydrolase	OTHER	G	43807000	3.97699e+07	3.45349e+07	1.61799e+07	1.54506e+07	1.03967e+07	2.90255e+07	2.54936e+07	2.03848e+07	1.1515e+08	1.35277e+08	1.33834e+08
WP_004622351.1	CPAP_RS20025	Cpap_0260	mannan endo-1%2C4-beta-mannosidase	SP(Sec/SPI)	G	12687000	7.00942e+06	4.36768e+06	5.04213e+06	0	2.94966e+06	6.40149e+06	2.3898e+06	2.49777e+06	1.73068e+07	1.98526e+07	2.32652e+07
WP_004622353.1	CPAP_RS20030	Cpap_0261	endoglucanase	SP(Sec/SPI)	G	29246000	4.01924e+07	4.57355e+07	6.40001e+06	3.48255e+06	7.07601e+06	7.40193e+06	1.30779e+07	8.61809e+06	5.21179e+07	8.94657e+07	1.05177e+08
WP_004622364.1	CPAP_RS20060	Cpap_0267	glycoside hydrolase	SP(Sec/SPI)	R	0	0	0	0	0	0	1.42714e+07	1.02268e+07	6.86673e+06	5.59086e+06	6.09661e+06	3.14806e+06
WP_004622366.1	CPAP_RS20065	Cpap_0269	glycoside hydrolase	SP(Sec/SPI)	G	439810000	4.5556e+08	3.22112e+08	7.56934e+07	6.73418e+07	6.04969e+07	7.80261e+07	7.13257e+07	5.13702e+07	9.56836e+07	1.10264e+08	1.73015e+08
WP_004622371.1	CPAP_RS20075	Cpap_0271	peptidyl-prolyl cis-trans isomerase	SP(Sec/SPI)	O	197920000	1.77952e+08	220809000	7.56743e+07	6.47703e+07	4.69554e+07	2.79543e+07	2.32463e+07	1.91834e+07	1.46037e+07	2.22652e+07	3.04476e+07
WP_004622375.1	CPAP_RS20085	Cpap_0273	glycoside hydrolase	SP(Sec/SPI)	X	262440000	2.632e+08	2.24406e+08	3.08324e+07	2.75118e+07	2.7904e+07	1.27717e+08	1.11928e+08	5.46903e+07	2.88217e+08	3.13743e+08	3.85273e+08
WP_004622384.1	CPAP_RS20110	Cpap_0278	patatin	OTHER	R	0	0	0	0	0	2.07926e+06	0	4.12579e+06	2.38928e+06	0	0	2.53998e+06
WP_004622411.1	CPAP_RS20170	Cpap_0126	hypothetical protein	SP(Sec/SPI)	P	164990000	1.55539e+08	9.07532e+07	1.2527e+08	1.24216e+08	6.67457e+07	1.04385e+08	9.36972e+07	5.24453e+07	6.89383e+07	5.35295e+07	7.86118e+07
WP_004622415.1	CPAP_RS20180	Cpap_0128	hypothetical protein	OTHER	O	0	1.24382e+06	850927	0	1.57296e+06	1.9763e+06	0	0	1.63438e+06	3.45223e+06	2.39045e+06	0
WP_004622418.1	CPAP_RS20190	Cpap_0130	hypothetical protein	SP(Sec/SPI)	L	28449000	2.45069e+07	1.21995e+07	1.89877e+07	2.07314e+07	1.21197e+07	1.80686e+06	1.85305e+06	1.20592e+06	1.63895e+06	1.53249e+06	2.95169e+06
WP_004622422.1	CPAP_RS20200	Cpap_0132	hypothetical protein	OTHER	G	1926400	2.12709e+06	1.2246e+06	2.5536e+06	3.31641e+06	2.1326e+06	2.12859e+06	3.01377e+06	1.70603e+06	2.56521e+06	2.68068e+06	1.6895e+06
WP_004622507.1	CPAP_RS20535	Cpap_0201	restriction endonuclease	OTHER	R	4735600	4.82284e+06	3.3398e+06	1.03813e+07	1.00829e+07	6.86653e+06	7.81861e+06	9.61675e+06	9.9849e+06	1.30796e+07	1.16649e+07	7.07241e+06
WP_004622549.1	CPAP_RS20620	Cpap_0056	beta-glucosidase	SP(Sec/SPI)	P	756880000	6.97692e+08	6.4665e+08	3.22587e+08	3.07552e+08	2.69723e+08	1.40328e+08	1.28672e+08	7.46578e+07	1.16965e+08	9.58766e+07	1.23246e+08
WP_004622553.1	CPAP_RS20630	Cpap_0058	ribonucleotide-diphosphate reductase subunit alpha	OTHER	F	6330900	7.83708e+06	9.11226e+06	7.63222e+06	6.76237e+06	1.15757e+07	1.30627e+07	1.00046e+07	12661370	8.66036e+06	9.33725e+06	9.42702e+06
WP_004622609.1	CPAP_RS20775	Cpap_0091	XRE family transcriptional regulator	OTHER	T	6751400	4.73048e+06	4.33501e+06	8.46513e+06	8.38781e+06	8.44526e+06	1.08773e+07	8.35925e+06	8.26098e+06	1.11998e+07	1.17138e+07	5.94902e+06
WP_004622612.1	CPAP_RS20785	Cpap_0093	fasciclin	OTHER	Q	31746000	2.51946e+07	4.14247e+07	7.63422e+07	8.02449e+07	8.90429e+07	2.71497e+07	2.46896e+07	4.35438e+07	5.35019e+07	3.48153e+07	2.84379e+07
WP_004622619.1	CPAP_RS20805	Cpap_0097	cofactor-independent phosphoglycerate mutase	OTHER	G	36170000	3.41381e+07	3.09796e+07	3.54009e+07	3.02331e+07	3.44161e+07	3.12436e+07	3.32332e+07	2.95953e+07	2.74792e+07	3.10333e+07	1.95742e+07
WP_004622620.1	CPAP_RS20810	Cpap_0098	glutamate--tRNA ligase	OTHER	J	73599000	8.35535e+07	7.55412e+07	9.42275e+07	9.97667e+07	7.06083e+07	6.57362e+07	6.90093e+07	4.99779e+07	5.84677e+07	5.53924e+07	4.30883e+07
WP_004622622.1	CPAP_RS20820	Cpap_0100	phosphotransacetylase	OTHER	C	320010000	2.83122e+08	2.81758e+08	3.36993e+08	3.83894e+08	3.38167e+08	2.47183e+08	2.2777e+08	1.79685e+08	1.63368e+08	2.05771e+08	1.53081e+08
WP_004622623.1	CPAP_RS20825	Cpap_0101	acetate kinase	OTHER	C	189870000	1.71482e+08	1.89118e+08	2.5759e+08	2.45975e+08	1.89019e+08	1.13628e+08	1.14948e+08	8.73538e+07	8.11721e+07	9.6893e+07	8.83408e+07
WP_004622627.1	CPAP_RS20845	Cpap_0105	ribosome biogenesis GTPase Der	OTHER	R	3588600	2.37973e+06	3.63575e+06	3.06705e+06	2.89838e+06	2.25604e+06	0	0	2.99968e+06	1.93729e+06	2.31089e+06	1.56225e+06
WP_004622629.1	CPAP_RS20855	Cpap_0107	catalyzes the NAD(P)H-dependent reduction of glycerol 3-phosphate to glycerone phosphate	OTHER	C	9.5654e+06	1.29658e+07	1.22773e+07	6.56827e+06	4.61115e+06	5.05874e+06	5.29729e+06	4.93623e+06	4.18251e+06	4.80187e+06	0	4.62098e+06
WP_004622630.1	CPAP_RS20860	Cpap_0108	glycoside hydrolase	SP(Sec/SPI)	R	22921000	2.43875e+07	1.70956e+07	1.30548e+07	1.41699e+07	6.98079e+06	1.5365e+07	1.69376e+07	1.22764e+07	1.86616e+07	1.6346e+07	7.67565e+06
WP_004622631.1	CPAP_RS20865	Cpap_0109	stage IV sporulation protein A	OTHER	L	0	535276	1.01255e+06	0	223558	674013	6.2141e+07	4.82033e+07	3.09787e+07	6.97446e+07	5.73273e+07	5.20768e+07
WP_004622713.1	CPAP_RS21100	Cpap_0005	copper amine oxidase-like domain-containing protein	SP(Sec/SPI)	D	11590000	1.15382e+07	1.20517e+07	1.62142e+06	2.10834e+06	1.54346e+06	0	1.91149e+06	845495	0	0	1.53182e+06
WP_031341765.1	CPAP_RS12360	Cpap_1979	transcription termination/antitermination protein NusG	OTHER	K	5066700	5.07539e+06	3.69894e+06	4.74982e+06	4.15228e+06	3.71642e+06	4.80156e+06	3.78251e+06	0	4.97451e+06	5.31572e+06	3.57381e+06
WP_040758166.1	CPAP_RS01845	None	dihydroxyacetone kinase subunit DhaK	OTHER	G	59616000	5.13214e+07	8.54861e+07	0	0	0	2.67578e+06	2.58513e+06	2.24004e+06	2.07446e+07	1.75222e+07	9.29907e+06
WP_040758168.1	CPAP_RS01850	None	dihydroxyacetone kinase subunit L	OTHER	G	4377200	2.41393e+06	3.15617e+06	0	0	0	0	0	267542	1.10351e+06	0	0
WP_040758213.1	CPAP_RS01465	Cpap_3982	type I restriction-modification protein subunit M	OTHER	V	7282000	7.98704e+06	6.0876e+06	1.79711e+07	1.51124e+07	8.99913e+06	7.22138e+06	9.05804e+06	4.6706e+06	7.00532e+06	8.68045e+06	5.80843e+06
WP_040758236.1	CPAP_RS02465	Cpap_4188	phosphoglycerate kinase	OTHER	G	519100000	4.87504e+08	5.60465e+08	1.0367e+09	9.87318e+08	1.18511e+09	9.91184e+08	9.95588e+08	1.11795e+09	7.2012e+08	7.98466e+08	8.48377e+08
WP_040758285.1	CPAP_RS03520	Cpap_3416	translation initiation factor IF-3	OTHER	J	2875100	2.445e+06	0	5.21086e+06	5.50292e+06	3.91778e+06	0	0	999693	0	0	0
WP_040758308.1	CPAP_RS04270	Cpap_3566	hypothetical protein	SP(Sec/SPI)	F	86738000	7.40956e+07	6.31001e+07	7.76303e+07	6.36245e+07	5.02444e+07	5.92755e+07	4.17467e+07	3.61617e+07	3.48008e+07	2.92656e+07	5.68235e+07
WP_040758486.1	CPAP_RS06550	Cpap_3199	polyribonucleotide nucleotidyltransferase	OTHER	J	123210000	1.16652e+08	1.00974e+08	2.18641e+08	2.33787e+08	2.25877e+08	1.81921e+08	2.02553e+08	1.87631e+08	1.79673e+08	2.0432e+08	1.64698e+08
WP_040758573.1	CPAP_RS08175	Cpap_2573	hypothetical protein	OTHER	X	21619000	2.19245e+07	1.38221e+07	3.58402e+06	2.68659e+06	4.19061e+06	7.7318e+06	9.28825e+06	3.50693e+06	5.67553e+06	5.67479e+06	2.51697e+06
WP_040758631.1	CPAP_RS08355	Cpap_2608	aldo/keto reductase	OTHER	R	35245000	2.80602e+07	3.73892e+07	2.49643e+07	2.543e+07	2.10225e+07	1.99818e+07	1.21358e+07	21551620	2.80663e+07	2.05909e+07	1.59237e+07
WP_040758708.1	CPAP_RS09435	Cpap_2837	peptidase S51	OTHER	E	2.6786e+07	2.63333e+07	1.38446e+07	1.09568e+07	1.24651e+07	8.49989e+06	2.58522e+07	3.03989e+07	18152650	2.60773e+07	2.73529e+07	1.79888e+07
WP_040758808.1	CPAP_RS10655	Cpap_2282	hypothetical protein	SP(Sec/SPI)	P	209800000	2.49474e+08	1.38262e+08	1.35207e+08	1.47751e+08	8.41188e+07	2.11156e+08	2.10788e+08	1.8197e+08	1.59981e+08	1.51475e+08	9.53859e+07
WP_040758904.1	CPAP_RS11710	Cpap_1851	methionyl-tRNA formyltransferase	OTHER	J	8326700	926685	3.88232e+06	9.16465e+06	3.35291e+06	3.81164e+06	5.37999e+06	3.34528e+06	2.53242e+06	3.99594e+06	3.49142e+06	1.98823e+06
WP_040758922.1	CPAP_RS11925	Cpap_1894	peptidase U57	OTHER	P	0	0	0	0	0	0	6.24086e+06	1.30514e+07	1.03405e+07	4.55998e+06	6.62829e+06	1.46184e+06
WP_040758924.1	CPAP_RS11935	Cpap_1896	hypothetical protein	OTHER	V	6.4047e+06	6.02696e+06	4.6255e+06	8.16205e+06	6.36263e+06	7.93541e+06	6.18734e+06	5.64237e+06	0	6.9771e+06	5.57832e+06	4.48874e+06
WP_040758931.1	CPAP_RS12095	Cpap_1928	ATP synthase F1 subunit epsilon	OTHER	C	0	3.37876e+06	0	4.9419e+06	5.34131e+06	6.91691e+06	0	2.51713e+06	2.07539e+06	0	3.41861e+06	0
WP_040758933.1	CPAP_RS12120	Cpap_1932	hydrolase GDSL	LIPO(Sec/SPII)	E	0	0	1.12881e+06	2.25186e+06	0	2.38032e+06	0	0	918346	0	0	520386
WP_040758943.1	CPAP_RS12340	Cpap_1975	acetolactate synthase%2C large subunit%2C biosynthetic type	OTHER	E	6163000	4.11757e+06	3.46104e+06	5.84197e+06	2.89385e+06	2.83509e+06	3.13063e+06	0	1.17817e+06	2.48307e+06	2.56666e+06	2.10534e+06
WP_040758977.1	CPAP_RS12425	Cpap_1992	sugar isomerase	OTHER	G	3220000	4.34701e+06	3.55112e+06	0	0	1.80043e+06	730604	0	741210	0	1.1079e+06	940986
WP_040759038.1	CPAP_RS13710	Cpap_1628	peptidase S8	SP(Sec/SPI)	O	9004800	5.33107e+06	4.96882e+06	2.32151e+07	2.13301e+07	1.37297e+07	4.51669e+07	4.04938e+07	3.34912e+07	1.12374e+07	1.23764e+07	1.3083e+07
WP_040759113.1	CPAP_RS14145	None	hypothetical protein	OTHER	R	665380	0	2811800	0	0	804846	0	0	464045	0	0	666749
WP_040759124.1	CPAP_RS14670	Cpap_1242	potassium ABC transporter ATPase	OTHER	R	5817500	5.86298e+06	6.90095e+06	5.60483e+06	7.59112e+06	4.80039e+06	6.04337e+06	5.09349e+06	4.29499e+06	4.64908e+06	5.24882e+06	2.89746e+06
WP_040759149.1	CPAP_RS14375	Cpap_1183	S-layer protein	SP(Sec/SPI)	M	0	0	0	0	0	0	0	0	0	8.64549e+06	6.52397e+06	7.32535e+06
WP_040759182.1	CPAP_RS15455	Cpap_1400	aminoglycoside phosphotransferase	OTHER	R	0	0	0	0	0	0	3.09283e+07	3.85131e+07	1.68565e+07	1.11546e+07	1.02345e+07	2.81734e+06
WP_040759224.1	CPAP_RS16210	Cpap_1066	peptidase M16	OTHER	R	8232400	6.15381e+06	4.38599e+06	8.41873e+06	8.34993e+06	5813810	1.55006e+07	1.74821e+07	2.1514e+07	2.11605e+07	2.44312e+07	1.01924e+07
WP_040759310.1	CPAP_RS17965	Cpap_0908	peptidoglycan-binding protein	SP(Sec/SPI)	M	548150000	5.18566e+08	5.45643e+08	2.46909e+08	2.53755e+08	2.77591e+08	1.03946e+08	1.11273e+08	1.00571e+08	1.19506e+08	1.01467e+08	1.15359e+08
WP_040759413.1	CPAP_RS19310	Cpap_0704	ABC transporter substrate-binding protein	LIPO(Sec/SPII)	G	3755400	3.39496e+06	2.857e+06	0	2.43397e+06	0	6.61338e+06	4.9674e+06	3.05757e+06	5.43054e+06	4.9632e+06	1.97918e+06
WP_040759415.1	CPAP_RS19340	Cpap_0710	hypothetical protein	OTHER	L	0	0	0	0	0	0	1.01944e+07	1.03464e+07	9.17895e+06	8.22634e+06	1.22775e+07	4.45254e+06
WP_040759436.1	CPAP_RS19625	Cpap_0570	3-phosphoglycerate dehydrogenase	OTHER	H	121580000	1.32888e+08	1.39972e+08	1.37846e+08	1.58821e+08	1.84163e+08	6.17696e+07	6.82036e+07	5.20627e+07	4.88711e+07	5.28208e+07	6.81698e+07
WP_040759482.1	CPAP_RS20080	Cpap_0272	glycoside hydrolase	SP(Sec/SPI)	G	9.4804e+06	7.30697e+06	1.0653e+07	2.76826e+06	2.43572e+06	1.25469e+06	0	1.69703e+06	1.22637e+06	4.47653e+06	5.67571e+06	4.15794e+06
WP_040759490.1	CPAP_RS20090	Cpap_0274	endoglucanase	TAT(Tat/SPI)	S	62245000	6.46206e+07	5.77061e+07	4.91236e+06	7.54039e+06	6.48239e+06	2.33094e+07	2.28443e+07	1.82263e+07	4.24602e+07	3.53337e+07	4.22176e+07
WP_050814157.1	CPAP_RS15230	Cpap_1359	30S ribosomal protein S17	OTHER	J	27182000	0	2.1278e+07	1.38951e+08	6.82307e+07	1.39247e+08	4.02161e+07	2.83004e+07	28978080	0	2.27541e+07	2.57907e+07
WP_051131974.1	CPAP_RS21145	Cpap_4000	hypothetical protein	OTHER	P	3922200	4.24839e+06	5.62842e+06	0	1.81949e+06	1.0361e+06	2.34825e+06	2.07326e+06	2.23839e+06	2.43518e+06	1.77043e+06	2.75399e+06
WP_051131987.1	CPAP_RS00405	Cpap_3765	cupin	OTHER	G	0	0	0	0	0	0	2.76456e+07	2.5127e+07	1.90909e+07	1.44391e+07	1.47317e+07	1.26367e+07
WP_051132006.1	CPAP_RS10350	Cpap_2220	alpha-glucuronidase	OTHER	G	6213300	8.53013e+06	7.03464e+06	7.86488e+06	5.71757e+06	9.06286e+06	9.052e+06	7.31355e+06	5.43978e+06	1.06277e+07	1.45127e+07	7.03668e+06
WP_051132012.1	CPAP_RS21320	Cpap_1750	hypothetical protein	SP(Sec/SPI)	M	2618500	2.42719e+06	0	4.20817e+06	3.63205e+06	0	1.7265e+06	1.08174e+06	0	0	0	0
WP_051132013.1	CPAP_RS10945	Cpap_1694	glycoside hydrolase	SP(Sec/SPI)	X	395440000	3.58907e+08	3.4856e+08	4.86491e+07	3.54704e+07	3.64388e+07	1.12665e+08	9.24841e+07	7.61592e+07	1.55192e+08	1.84038e+08	3.03135e+08
WP_051132017.1	CPAP_RS21330	Cpap_1447	hypothetical protein	OTHER	M	0	1.31051e+06	726267	0	0	0	0	0	1.15231e+06	0	0	0
WP_051132021.1	CPAP_RS13340	Cpap_1553	phosphate starvation-inducible protein PhoH	OTHER	T	4251400	4.42327e+06	4.15949e+06	8.84595e+06	1.07612e+07	5.06086e+06	1.0606e+07	8.51155e+06	6.81907e+06	5.98724e+06	7.24184e+06	5.30536e+06
WP_051132030.1	CPAP_RS17645	Cpap_0838	peptide chain release factor 2	OTHER	J	4630700	5.71577e+06	2.96524e+06	5.79777e+06	8.49426e+06	4.18963e+06	4.5775e+06	8.37324e+06	5722840	7.75941e+06	5.50828e+06	4.05402e+06
WP_051132034.1	CPAP_RS19065	Cpap_0656	hypothetical protein	OTHER	M	0	0	0	0	0	0	2.03036e+07	1.78097e+07	1.84722e+07	1.72409e+07	1.95043e+07	6.87065e+06
a: One annotation is attributed to each protein, the one that has the highest probability. The protein can have a Sec signal peptide (Sec/SPI), a Lipoprotein signal peptide (Sec/SPII), a Tat signal peptide (Tat/SPI) or No signal peptide at all (Other).
