# Supplementary material for: Secretomic analyses of Ruminiclostridium papyrosolvens reveal its enzymatic basis for lignocellulose degradation
Source: Biotechnol Biofuels. 2019 Jul 15;12:183. doi: 10.1186/s13068-019-1522-8 (PMC6628489; doi:10.1186/s13068-019-1522-8)
Supplement: Supplementary file 7 — Additional file 7: Table S4. List of signal-peptide-harboring proteins identified in each carbon source. [file 13068_2019_1522_MOESM7_ESM.xlsx]

## Sheet: Sheet1
Prtein ID	Locus tag	Old locus tag	Predicted function	COG	Glucosea	Cellobiose	Cellulose	Corn stover
WP_004615832.1	CPAP_RS00030	Cpap_3689	carbohydrate-binding protein	X	yes	yes	no	yes
WP_004615938.1	CPAP_RS00295	Cpap_3742	dockerin	E	yes	yes	yes	yes
WP_004616010.1	CPAP_RS00470	Cpap_3778	peptidoglycan-binding protein LysM	S	yes	yes	yes	yes
WP_004616082.1	CPAP_RS00825	Cpap_3849	endoglucanase	G	yes	yes	yes	yes
WP_004616084.1	CPAP_RS00830	Cpap_3850	hypothetical protein	R	yes	yes	yes	yes
WP_004616088.1	CPAP_RS00840	Cpap_3852	spore coat protein CotH	G	yes	yes	yes	yes
WP_004616139.1	CPAP_RS00965	Cpap_3880	hypothetical protein	M	yes	yes	yes	yes
WP_004616161.1	CPAP_RS01030	Cpap_3893	copper amine oxidase	L	yes	no	no	no
WP_004616175.1	CPAP_RS01065	Cpap_3900	ABC transporter substrate-binding protein	G	yes	yes	yes	yes
WP_004616222.1	CPAP_RS01180	Cpap_3924	carbohydrate kinase	G	yes	yes	yes	yes
WP_004616253.1	CPAP_RS01255	Cpap_3939	hypothetical protein	C	no	yes	yes	yes
WP_004616311.1	CPAP_RS01405	Cpap_3969	hypothetical protein	S	yes	no	yes	no
WP_004616447.1	CPAP_RS01755	Cpap_4043	Dockerin type 1	R	yes	yes	yes	yes
WP_004616457.1	CPAP_RS01780	Cpap_4048	S-layer protein	R	yes	yes	yes	yes
WP_004616459.1	CPAP_RS01785	Cpap_4049	hypothetical protein	R	yes	yes	yes	yes
WP_004616461.1	CPAP_RS01795	Cpap_4051	hypothetical protein	R	yes	yes	yes	yes
WP_004616471.1	CPAP_RS01820	Cpap_4056	LPXTG-motif cell wall anchor domain protein	S	yes	yes	yes	yes
WP_004616475.1	CPAP_RS01830	Cpap_4058	transglutaminase	O	yes	no	yes	no
WP_004616516.1	CPAP_RS01970	Cpap_4087	hypothetical protein	R	yes	yes	yes	yes
WP_004616542.1	CPAP_RS02030	Cpap_4100	endoglucanase	G	yes	yes	yes	yes
WP_004616546.1	CPAP_RS02040	Cpap_4102	copper amine oxidase	R	yes	yes	yes	no
WP_004616570.1	CPAP_RS02125	Cpap_4119	glycoside hydrolase	G	yes	yes	yes	yes
WP_004616571.1	CPAP_RS02130	Cpap_4120	glycoside hydrolase	G	yes	no	yes	yes
WP_004616634.1	CPAP_RS02385	Cpap_4170	hypothetical protein	G	yes	yes	yes	yes
WP_004616666.1	CPAP_RS02460	Cpap_4187	hypothetical protein	R	no	yes	no	no
WP_004616749.1	CPAP_RS02655	Cpap_4226	NADH dehydrogenase	C	yes	yes	yes	no
WP_004616773.1	CPAP_RS02720	Cpap_4240	glycoside hydrolase	S	no	no	yes	yes
WP_004616775.1	CPAP_RS02725	Cpap_4241	flavin reductase	C	no	no	yes	yes
WP_004616794.1	CPAP_RS02780	Cpap_4252	hypothetical protein	S	yes	yes	yes	yes
WP_004616847.1	CPAP_RS21215	Cpap_3275	Dockerin type 1	K	yes	yes	yes	yes
WP_004616871.1	CPAP_RS02880	Cpap_3288	lipase	E	yes	yes	yes	yes
WP_004616875.1	CPAP_RS02890	Cpap_3290	cellulose-binding protein II	T	yes	yes	yes	yes
WP_004616885.1	CPAP_RS02915	Cpap_3296	LacI family transcriptional regulator	G	yes	yes	yes	yes
WP_004616894.1	CPAP_RS02945	Cpap_3302	sugar-binding protein	G	yes	no	yes	yes
WP_004616896.1	CPAP_RS02950	Cpap_3303	carbohydrate-binding protein	G	no	no	no	yes
WP_004616898.1	CPAP_RS02955	Cpap_3304	carbohydrate-binding protein	G	yes	no	yes	yes
WP_004616900.1	CPAP_RS02960	Cpap_3305	sugar-binding protein	G	no	no	no	yes
WP_004616904.1	CPAP_RS02970	Cpap_3307	carbohydrate-binding protein	G	no	no	no	yes
WP_004616906.1	CPAP_RS02980	Cpap_3309	sugar-binding protein	G	yes	yes	yes	yes
WP_004616907.1	CPAP_RS02985	Cpap_3310	sugar-binding protein	G	no	no	no	yes
WP_004616909.1	CPAP_RS02990	Cpap_3311	sugar-binding protein	G	yes	yes	yes	yes
WP_004616912.1	CPAP_RS02995	Cpap_3312	sugar-binding protein	G	yes	no	no	yes
WP_004616916.1	CPAP_RS03005	Cpap_3314	carbohydrate-binding protein	G	yes	yes	yes	yes
WP_004616925.1	CPAP_RS03025	Cpap_3318	pectate lyase	G	yes	no	no	yes
WP_004616927.1	CPAP_RS03030	Cpap_3319	pectinesterase	G	yes	no	no	yes
WP_004616935.1	CPAP_RS03050	Cpap_3323	glycoside hydrolase	X	yes	yes	yes	yes
WP_004616940.1	CPAP_RS03065	Cpap_3326	ABC transporter substrate-binding protein	G	yes	yes	yes	yes
WP_004617020.1	CPAP_RS03440	Cpap_3401	glycoside hydrolase	G	yes	yes	yes	yes
WP_004617061.1	CPAP_RS03655	Cpap_3442	hypothetical protein	R	yes	yes	yes	yes
WP_004617065.1	CPAP_RS03670	Cpap_3445	peptidase M4	C	yes	yes	yes	yes
WP_004617070.1	CPAP_RS03680	Cpap_3447	polysaccharide deacetylase	G	yes	yes	yes	yes
WP_004617136.1	CPAP_RS21230	Cpap_3482	S-layer domain-containing protein	R	no	no	yes	no
WP_004617170.1	CPAP_RS03925	Cpap_3498	cell wall hydrolase	M	yes	yes	yes	yes
WP_004617172.1	CPAP_RS03930	Cpap_3499	hypothetical protein	D	no	no	yes	yes
WP_004617217.1	CPAP_RS04050	Cpap_3521	hypothetical protein	M	yes	yes	yes	yes
WP_004617234.1	CPAP_RS04110	Cpap_3533	S-layer protein	I	yes	yes	yes	yes
WP_004617236.1	CPAP_RS04115	Cpap_3534	S-layer domain-containing protein	U	no	no	yes	yes
WP_004617343.1	CPAP_RS04360	Cpap_3584	FMN-binding protein	R	no	no	yes	no
WP_004617345.1	CPAP_RS04370	Cpap_3586	hypothetical protein	S	yes	yes	yes	yes
WP_004617357.1	CPAP_RS04410	Cpap_3594	BMP family ABC transporter substrate-binding protein	M	yes	yes	yes	yes
WP_004617375.1	CPAP_RS04480	Cpap_3609	hypothetical protein	K	yes	yes	yes	yes
WP_004617513.1	CPAP_RS04990	Cpap_2891	ABC transporter substrate-binding protein	G	yes	yes	yes	yes
WP_004617602.1	CPAP_RS05225	Cpap_2940	sugar-binding protein	G	yes	yes	yes	yes
WP_004617627.1	CPAP_RS05295	Cpap_2954	copper amine oxidase	S	yes	yes	yes	yes
WP_004617645.1	CPAP_RS05340	Cpap_2963	peptidase S1	O	yes	yes	yes	yes
WP_004617647.1	CPAP_RS05345	Cpap_2964	copper amine oxidase	G	yes	yes	yes	yes
WP_004617693.1	CPAP_RS05485	Cpap_2992	hypothetical protein	J	no	no	no	yes
WP_004617912.1	CPAP_RS06205	Cpap_3132	ABC transporter substrate-binding protein	E	yes	yes	yes	yes
WP_004617922.1	CPAP_RS06260	Cpap_3142	hypothetical protein	M	yes	no	no	no
WP_004617932.1	CPAP_RS06305	Cpap_3151	D-alanyl-D-alanine carboxypeptidase	M	no	yes	yes	yes
WP_004617993.1	CPAP_RS06465	Cpap_3182	copper amine oxidase	O	yes	yes	yes	yes
WP_004618089.1	CPAP_RS06700	Cpap_3229	glycoside hydrolase	R	no	no	no	yes
WP_004618231.1	CPAP_RS06990	Cpap_2338	conjugative transfer protein GumN	S	yes	yes	yes	yes
WP_004618236.1	CPAP_RS07015	Cpap_2343	hypothetical protein	G	yes	yes	yes	yes
WP_004618248.1	CPAP_RS07075	Cpap_2355	hypothetical protein	O	yes	yes	yes	yes
WP_004618249.1	CPAP_RS07080	Cpap_2356	S-layer protein	F	yes	yes	yes	yes
WP_004618250.1	CPAP_RS07085	Cpap_2357	hypothetical protein	M	yes	yes	yes	yes
WP_004618251.1	CPAP_RS07090	Cpap_2358	transporter	M	yes	yes	yes	yes
WP_004618254.1	CPAP_RS07105	Cpap_2361	hypothetical protein	X	yes	yes	yes	yes
WP_004618362.1	CPAP_RS07495	Cpap_2438	hypothetical protein	R	yes	yes	yes	yes
WP_004618407.1	CPAP_RS07630	Cpap_2465	hypothetical protein	R	yes	yes	yes	yes
WP_004618414.1	CPAP_RS07645	Cpap_2468	dockerin	X	yes	yes	yes	yes
WP_004618482.1	CPAP_RS07815	Cpap_2502	ABC transporter substrate-binding protein	P	yes	yes	yes	yes
WP_004618531.1	CPAP_RS07940	Cpap_2527	hypothetical protein	K	yes	no	no	no
WP_004618702.1	CPAP_RS08495	Cpap_2637	hypothetical protein	O	yes	yes	yes	yes
WP_004618737.1	CPAP_RS08585	Cpap_2656	peptidase M23	M	no	yes	yes	yes
WP_004618751.1	CPAP_RS08620	Cpap_2663	rod shape-determining protein MreC	D	yes	yes	no	yes
WP_004618844.1	CPAP_RS08855	Cpap_2710	hypothetical protein	M	yes	yes	yes	yes
WP_004618847.1	CPAP_RS08860	Cpap_2711	hypothetical protein	V	yes	yes	yes	yes
WP_004618862.1	CPAP_RS08895	Cpap_2719	amino acid ABC transporter	E	yes	yes	yes	yes
WP_004618891.1	CPAP_RS09025	Cpap_2747	hypothetical protein	U	yes	no	yes	yes
WP_004618892.1	CPAP_RS09030	Cpap_2748	hypothetical protein	R	yes	no	yes	yes
WP_004618893.1	CPAP_RS09035	Cpap_2749	carbohydrate-binding protein	R	yes	yes	yes	yes
WP_004618894.1	CPAP_RS09040	Cpap_2750	hypothetical protein	F	yes	yes	yes	no
WP_004618897.1	CPAP_RS09050	Cpap_2753	cellulase	G	yes	yes	yes	yes
WP_004618898.1	CPAP_RS09055	Cpap_2754	copper amine oxidase	O	yes	yes	yes	yes
WP_004618961.1	CPAP_RS09365	Cpap_2820	glycosyl hydrolase family 98 carbohydrate-binding module	G	yes	yes	yes	yes
WP_004618972.1	CPAP_RS09415	Cpap_2832	hypothetical protein	G	yes	no	yes	yes
WP_004618975.1	CPAP_RS09430	Cpap_2835	hypothetical protein	R	yes	yes	yes	no
WP_004618982.1	CPAP_RS09480	Cpap_2846	endoglucanase	G	yes	yes	yes	yes
WP_004618990.1	CPAP_RS09520	Cpap_2855	carbohydrate-binding protein	M	yes	yes	yes	yes
WP_004618994.1	CPAP_RS09540	Cpap_2859	type 3a cellulose-binding domain protein	G	yes	yes	no	no
WP_004619054.1	CPAP_RS09860	Cpap_2121	S-layer protein	G	yes	yes	yes	yes
WP_004619060.1	CPAP_RS09890	Cpap_2127	peptide ABC transporter substrate-binding protein	E	yes	yes	yes	yes
WP_004619110.1	CPAP_RS10145	Cpap_2177	galactose oxidase	M	yes	yes	yes	yes
WP_004619149.1	CPAP_RS10330	Cpap_2216	L-lactate dehydrogenase	C	yes	yes	yes	yes
WP_004619158.1	CPAP_RS10370	Cpap_2224	ABC transporter substrate-binding protein	G	no	no	yes	yes
WP_004619168.1	CPAP_RS10395	Cpap_2229	sugar ABC transporter substrate-binding protein	G	yes	yes	yes	yes
WP_004619264.1	CPAP_RS10625	Cpap_2276	hypothetical protein	M	yes	yes	yes	yes
WP_004619299.1	CPAP_RS10725	Cpap_2294	ABC transporter substrate-binding protein	G	no	no	yes	yes
WP_004619364.1	CPAP_RS10940	Cpap_1693	glycoside hydrolase	X	yes	yes	yes	yes
WP_004619366.1	CPAP_RS10950	Cpap_1695	spore coat protein CotH	O	yes	yes	yes	yes
WP_004619383.1	CPAP_RS11035	Cpap_1713	LacI family transcriptional regulator	G	yes	yes	yes	yes
WP_004619410.1	CPAP_RS11100	Cpap_1726	beta-xylosidase	R	no	no	no	yes
WP_004619417.1	CPAP_RS11120	Cpap_1730	glycoside hydrolase	G	yes	yes	yes	yes
WP_004619501.1	CPAP_RS11350	Cpap_1777	alkyl hydroperoxide reductase	O	yes	yes	yes	yes
WP_004619524.1	CPAP_RS11405	Cpap_1788	glycoside hydrolase	G	yes	yes	yes	yes
WP_004619525.1	CPAP_RS11410	Cpap_1789	glycoside hydrolase	G	yes	yes	yes	yes
WP_004619537.1	CPAP_RS21325	Cpap_1795	hypothetical protein	S	yes	yes	yes	yes
WP_004619577.1	CPAP_RS11545	Cpap_1816	hypothetical protein	R	yes	yes	yes	yes
WP_004619587.1	CPAP_RS11590	Cpap_1826	hypothetical protein	Q	yes	yes	yes	yes
WP_004619648.1	CPAP_RS11820	Cpap_1874	type 3a cellulose-binding domain protein	U	yes	yes	yes	yes
WP_004619679.1	CPAP_RS11895	Cpap_1888	glycoside hydrolase	X	yes	yes	yes	yes
WP_004619757.1	CPAP_RS12110	Cpap_1930	S-layer protein	X	yes	yes	yes	yes
WP_004619760.1	CPAP_RS12115	Cpap_1931	S-layer protein	R	yes	no	yes	yes
WP_004619795.1	CPAP_RS12205	Cpap_1948	hypothetical protein	D	yes	yes	yes	yes
WP_004619798.1	CPAP_RS12210	Cpap_1949	hypothetical protein	R	yes	yes	yes	yes
WP_004619811.1	CPAP_RS12255	Cpap_1958	polysaccharide deacetylase	G	yes	yes	yes	yes
WP_004619813.1	CPAP_RS12265	Cpap_1960	hypothetical protein	M	yes	yes	yes	yes
WP_004619814.1	CPAP_RS12270	Cpap_1961	S-layer protein	I	yes	yes	no	no
WP_004619946.1	CPAP_RS12620	Cpap_2031	cytochrome b5	D	yes	yes	yes	yes
WP_004619976.1	CPAP_RS12705	Cpap_2048	hypothetical protein	G	yes	yes	yes	yes
WP_004620178.1	CPAP_RS13265	Cpap_1538	copper amine oxidase-like domain-containing protein	O	yes	yes	yes	yes
WP_004620192.1	CPAP_RS13320	Cpap_1549	hypothetical protein	S	no	yes	no	no
WP_004620300.1	CPAP_RS13585	Cpap_1603	hypothetical protein	R	yes	yes	yes	yes
WP_004620363.1	CPAP_RS13745	Cpap_1635	glycoside hydrolase family 30	M	yes	yes	yes	yes
WP_004620424.1	CPAP_RS14010	Cpap_1110	esterase	P	yes	yes	yes	yes
WP_004620452.1	CPAP_RS14080	Cpap_1124	cellulosome anchoring protein cohesin region	U	yes	yes	yes	yes
WP_004620454.1	CPAP_RS14085	Cpap_1125	hypothetical protein	M	yes	yes	yes	yes
WP_004620483.1	CPAP_RS14150	Cpap_1138	copper amine oxidase-like domain-containing protein	R	yes	yes	no	no
WP_004620517.1	CPAP_RS14250	Cpap_1157	carbohydrate-binding protein	G	yes	no	no	yes
WP_004620520.1	CPAP_RS14260	Cpap_1159	endo-1%2C4-beta-xylanase	G	yes	no	yes	yes
WP_004620571.1	CPAP_RS14380	Cpap_1184	hypothetical protein	T	no	no	no	yes
WP_004620573.1	CPAP_RS14390	Cpap_1186	hypothetical protein	T	yes	no	no	yes
WP_004620579.1	CPAP_RS14420	Cpap_1192	glycoside hydrolase	G	yes	yes	yes	yes
WP_004620620.1	CPAP_RS14605	Cpap_1229	Dockerin type 1	G	yes	yes	yes	yes
WP_004620682.1	CPAP_RS14730	Cpap_1254	hypothetical protein	S	yes	yes	yes	yes
WP_004620686.1	CPAP_RS14740	Cpap_1256	hypothetical protein	V	yes	yes	yes	yes
WP_004620788.1	CPAP_RS15075	Cpap_1328	hypothetical protein	S	yes	yes	yes	yes
WP_004620943.1	CPAP_RS15565	Cpap_1422	hypothetical protein	D	yes	yes	yes	yes
WP_004620944.1	CPAP_RS15570	Cpap_1423	hypothetical protein	P	yes	yes	yes	yes
WP_004620965.1	CPAP_RS15690	Cpap_0954	hypothetical protein	T	yes	yes	yes	yes
WP_004620967.1	CPAP_RS15700	Cpap_0957	hypothetical protein	R	yes	yes	yes	no
WP_004620972.1	CPAP_RS15725	Cpap_0962	Dockerin type 1	M	yes	yes	yes	yes
WP_004620992.1	CPAP_RS15835	Cpap_0983	hypothetical protein	C	yes	yes	yes	yes
WP_004621026.1	CPAP_RS15985	Cpap_1019	PKD domain-containing protein	G	yes	yes	yes	yes
WP_004621069.1	CPAP_RS16200	Cpap_1063	RND transporter	M	yes	yes	yes	yes
WP_004621162.1	CPAP_RS16410	Cpap_0722	Na-Ca exchanger/integrin-beta4	R	yes	yes	yes	yes
WP_004621164.1	CPAP_RS16415	Cpap_0723	peptidase M4	O	yes	yes	yes	yes
WP_004621171.1	CPAP_RS16435	Cpap_0727	L-lactate dehydrogenase	C	yes	yes	yes	yes
WP_004621210.1	CPAP_RS16530	Cpap_0747	ABC transporter substrate-binding protein	G	yes	yes	yes	yes
WP_004621235.1	CPAP_RS16615	Cpap_0765	ABC transporter substrate-binding protein	G	no	no	yes	yes
WP_004621248.1	CPAP_RS16680	Cpap_0778	peptidase M16	O	yes	yes	yes	yes
WP_004621425.1	CPAP_RS17260	Cpap_0335	UDP-N-acetyl-D-mannosamine dehydrogenase	M	yes	yes	yes	yes
WP_004621435.1	CPAP_RS17290	Cpap_0341	hypothetical protein	J	yes	yes	yes	no
WP_004621480.1	CPAP_RS17400	Cpap_0363	peptidase M23	S	yes	no	no	no
WP_004621513.1	CPAP_RS17505	Cpap_0379	hypothetical protein	R	yes	yes	yes	yes
WP_004621519.1	CPAP_RS17520	Cpap_0382	cell wall hydrolase	M	no	no	yes	yes
WP_004621535.1	CPAP_RS17560	Cpap_0390	prephenate dehydrogenase	E	yes	yes	yes	yes
WP_004621605.1	CPAP_RS17775	Cpap_0867	S-layer protein	M	no	no	no	yes
WP_004621614.1	CPAP_RS17820	Cpap_0876	hypothetical protein	O	yes	yes	yes	yes
WP_004621665.1	CPAP_RS17955	Cpap_0906	sugar ABC transporter substrate-binding protein	G	no	no	yes	no
WP_004621742.1	CPAP_RS18155	Cpap_0945	acetylxylan esterase	E	yes	yes	yes	yes
WP_004621754.1	CPAP_RS18225	Cpap_0401	stage II sporulation protein SpoIID	M	yes	yes	yes	yes
WP_004621763.1	CPAP_RS18265	Cpap_0410	protein-export membrane protein SecD	U	yes	yes	yes	yes
WP_004621840.1	CPAP_RS18465	Cpap_0448	copper amine oxidase-like domain-containing protein	P	yes	yes	yes	yes
WP_004621926.1	CPAP_RS18755	Cpap_0509	transglutaminase	D	yes	yes	yes	yes
WP_004621947.1	CPAP_RS18795	Cpap_0602	dockerin	E	yes	yes	yes	yes
WP_004621948.1	CPAP_RS18800	Cpap_0603	hypothetical protein	S	yes	yes	yes	yes
WP_004622100.1	CPAP_RS19240	Cpap_0690	phosphate ABC transporter substrate-binding protein	P	no	no	yes	yes
WP_004622111.1	CPAP_RS19295	Cpap_0701	ABC transporter substrate-binding protein	G	yes	yes	yes	yes
WP_004622146.1	CPAP_RS19385	Cpap_0519	amino acid ABC transporter substrate-binding protein	E	yes	yes	yes	yes
WP_004622189.1	CPAP_RS21425	Cpap_0543	peptidase S8 and S53 subtilisin kexin sedolisin	O	yes	no	no	no
WP_004622191.1	CPAP_RS21430	Cpap_0544	YD repeat protein	R	yes	yes	no	no
WP_004622200.1	CPAP_RS19525	Cpap_0548	hypothetical protein	M	yes	yes	yes	no
WP_004622270.1	CPAP_RS19715	Cpap_0588	hypothetical protein	R	yes	yes	yes	yes
WP_004622328.1	CPAP_RS19960	Cpap_0246	serine hydrolase	V	yes	no	no	no
WP_004622334.1	CPAP_RS19975	Cpap_0250	cellulosome anchoring protein cohesin region	G	yes	yes	yes	yes
WP_004622335.1	CPAP_RS19980	Cpap_0251	endoglucanase	G	yes	yes	yes	yes
WP_004622336.1	CPAP_RS19985	Cpap_0252	endoglucanase	G	yes	no	no	yes
WP_004622338.1	CPAP_RS19990	Cpap_0253	endoglucanase	G	yes	yes	yes	yes
WP_004622340.1	CPAP_RS19995	Cpap_0254	cellulase	G	yes	yes	yes	yes
WP_004622342.1	CPAP_RS20000	Cpap_0255	cohesin	G	no	no	yes	yes
WP_004622344.1	CPAP_RS20005	Cpap_0256	glycoside hydrolase	G	yes	yes	yes	yes
WP_004622346.1	CPAP_RS20010	Cpap_0257	glycosyl hydrolase	G	yes	yes	yes	yes
WP_004622347.1	CPAP_RS20015	Cpap_0258	Dockerin type 1	G	yes	no	yes	yes
WP_004622351.1	CPAP_RS20025	Cpap_0260	mannan endo-1%2C4-beta-mannosidase	G	yes	yes	yes	yes
WP_004622353.1	CPAP_RS20030	Cpap_0261	endoglucanase	G	yes	yes	yes	yes
WP_004622364.1	CPAP_RS20060	Cpap_0267	glycoside hydrolase	R	no	no	yes	yes
WP_004622366.1	CPAP_RS20065	Cpap_0269	glycoside hydrolase	G	yes	yes	yes	yes
WP_004622371.1	CPAP_RS20075	Cpap_0271	peptidyl-prolyl cis-trans isomerase	O	yes	yes	yes	yes
WP_004622375.1	CPAP_RS20085	Cpap_0273	glycoside hydrolase	X	yes	yes	yes	yes
WP_004622411.1	CPAP_RS20170	Cpap_0126	hypothetical protein	P	yes	yes	yes	yes
WP_004622418.1	CPAP_RS20190	Cpap_0130	hypothetical protein	L	yes	yes	yes	yes
WP_004622549.1	CPAP_RS20620	Cpap_0056	beta-glucosidase	P	yes	yes	yes	yes
WP_004622630.1	CPAP_RS20860	Cpap_0108	glycoside hydrolase	R	yes	yes	yes	yes
WP_004622713.1	CPAP_RS21100	Cpap_0005	copper amine oxidase-like domain-containing protein	D	yes	yes	yes	no
WP_040758308.1	CPAP_RS04270	Cpap_3566	hypothetical protein	F	yes	yes	yes	yes
WP_040758808.1	CPAP_RS10655	Cpap_2282	hypothetical protein	P	yes	yes	yes	yes
WP_040758933.1	CPAP_RS12120	Cpap_1932	hydrolase GDSL	E	no	yes	no	no
WP_040759038.1	CPAP_RS13710	Cpap_1628	peptidase S8	O	yes	yes	yes	yes
WP_040759149.1	CPAP_RS14375	Cpap_1183	S-layer protein	M	no	no	no	yes
WP_040759310.1	CPAP_RS17965	Cpap_0908	peptidoglycan-binding protein	M	yes	yes	yes	yes
WP_040759413.1	CPAP_RS19310	Cpap_0704	ABC transporter substrate-binding protein	G	yes	no	yes	yes
WP_040759482.1	CPAP_RS20080	Cpap_0272	glycoside hydrolase	G	yes	yes	yes	yes
WP_040759490.1	CPAP_RS20090	Cpap_0274	endoglucanase	S	yes	yes	yes	yes
WP_051132012.1	CPAP_RS21320	Cpap_1750	hypothetical protein	M	yes	yes	yes	no
WP_051132013.1	CPAP_RS10945	Cpap_1694	glycoside hydrolase	X	yes	yes	yes	yes
a If a protein was expressed on one certain carbon source, it was labelled as "yes". If not, it was labelled as "no"
