# Supplementary material for: Secretomic analyses of Ruminiclostridium papyrosolvens reveal its enzymatic basis for lignocellulose degradation
Source: Biotechnol Biofuels. 2019 Jul 15;12:183. doi: 10.1186/s13068-019-1522-8 (PMC6628489; doi:10.1186/s13068-019-1522-8)
Supplement: Supplementary file 8 — Additional file 8: Table S5. Relative expression level (Z-score) of expressed CAZymes under four carbon sources (glucose, cellobiose, cellulose and corn stover) with three biological replicates. [file 13068_2019_1522_MOESM8_ESM.xlsx]

## Sheet: Z-score for Figure4Heatmap
Protein IDa	Z-score
	Glu1	Glu2	Glu3	Ceb1	Ceb2	Ceb3	Cel1	Cel2	Cel3	CS1	CS2	CS3
WP_051132012.1	0.761849	0.739856	-0.798491	1.29088	1.17289	-1.52904	0.40784	-0.00956975	-1.5672	0.658762	-0.848619	-0.279155
WP_004618089.1	1.02419	0.107416	-1.94706	-1.44376	0.891821	-0.60881	0.169523	-0.272191	-0.606189	0.785175	0.893017	1.00686
WP_004619410.1	0.670752	0.892604	-1.46374	0.144984	0.425602	-0.116569	0.664855	-1.05841	-1.50931	-0.942837	1.00631	1.28576
WP_004621239.1	0.392652	0.375367	0.425475	0.392111	0.246806	0.472663	-0.343963	-3.04729	-0.117616	0.19054	0.263672	0.749583
WP_004616875.1	1.17801	1.25339	1.2157	-0.0500831	0.092551	-0.24066	-0.60038	-2.41319	-0.372531	-0.168113	-0.20987	0.315172
WP_004618994.1	0.903045	1.19935	1.66365	0.589478	-0.717616	0.398862	-0.96432	-1.43147	-0.514358	-1.13605	-0.454925	0.464351
WP_004619417.1	1.19784	1.31676	1.34359	-0.375416	-0.0472145	0.636963	-1.24539	-1.39955	-1.17303	-0.396917	-0.389132	0.531493
WP_004620452.1	0.809514	1.65867	1.49259	0.202841	-0.378171	-0.162867	-1.02532	-1.27097	-1.55594	0.00672039	-0.0342748	0.257204
WP_004616542.1	0.942398	0.953043	1.55138	-0.500034	-0.545354	-0.0448713	-1.35114	-1.43328	-1.08363	-0.0158868	0.648521	0.878854
WP_004622366.1	1.51434	1.63115	1.39411	-0.723735	-0.836573	-0.71897	-0.660149	-0.705621	-0.920903	-0.400762	-0.191683	0.618795
WP_004616847.1	1.468	1.6075	1.68383	-0.397964	-0.27534	-0.297121	-1.05298	-0.831762	-1.02072	-0.29077	-0.280238	-0.312429
WP_004618990.1	1.40827	1.68374	1.47753	-0.364554	-0.0648921	-0.858658	-0.362751	-1.04168	-1.32332	-0.370728	-0.0580523	-0.124905
WP_004619648.1	1.56884	1.76546	1.00193	-0.129372	0.00346642	-1.24804	-0.455627	-0.255938	-1.48303	-0.512488	-0.322527	0.0673418
WP_004618893.1	1.4747	1.3605	0.68886	0.632262	0.663994	-0.559266	-1.0678	-1.16346	-1.66482	-0.203902	-0.195285	0.0342251
WP_004618897.1	1.55272	1.59283	1.0029	-0.0380416	0.247276	-0.159955	-0.86722	-0.926111	-1.70927	-0.0313821	-0.0114637	-0.652284
WP_004621926.1	1.28741	1.42652	1.26842	0.314318	0.513206	-0.222193	-0.460717	-1.27306	-1.60008	-0.0126777	-0.869149	-0.371993
WP_004619525.1	1.46144	1.38958	1.53265	0.119199	0.181829	0.0800446	-0.758969	-0.96708	-1.46095	-0.521887	-0.693959	-0.361891
WP_004620454.1	1.15368	0.997521	1.35884	0.357206	0.268281	0.876738	-0.489935	-1.07943	-1.42323	-1.03694	-1.15104	0.168317
WP_004618414.1	0.999407	1.18968	1.25317	0.571055	0.607389	0.84236	-1.02595	-0.904115	-1.27373	-1.01956	-1.01388	-0.225829
WP_004621354.1	0.816381	1.03074	1.35037	0.68056	0.81228	0.408501	-0.346358	-0.706721	-0.509048	-1.56832	-1.64839	-0.319992
WP_004616461.1	0.232778	0.424887	0.865856	0.549751	0.857079	1.62824	-0.922803	-1.03683	-0.484659	-1.34231	-1.40244	0.630461
WP_004618961.1	0.934913	0.562454	0.241147	1.00713	1.02554	1.13793	-0.359834	-0.222026	-0.107551	-1.51666	-1.70274	-1.00031
WP_004616212.1	-0.00761668	0.250469	-0.464036	0.848058	1.16188	0.147961	1.20408	1.14571	-0.326089	-0.829631	-1.27146	-1.85933
WP_004619971.1	-1.13135	-1.37434	0.390531	-0.0196481	-0.249307	1.8375	1.56158	0.126841	-0.0556627	-0.403706	0.491298	-1.17374
WP_004619317.1	0.276031	0.193761	0.136014	0.516053	-1.35681	1.70617	0.497591	0.9462	-0.239704	-0.566613	-0.0284882	-2.08021
WP_004618894.1	-0.973915	0.702421	0.445033	0.437971	0.325153	1.3687	0.133417	0.408028	-0.370274	0.520808	-0.472882	-2.52446
WP_004619304.1	0.0153484	0.0383035	0.711208	-0.0590551	0.275563	2.69274	-0.290444	-0.64623	-0.310865	-0.184192	-1.03311	-1.20928
WP_004621747.1	-0.297181	-0.600827	-0.181455	-0.137225	0.628185	2.43755	0.337132	0.513533	0.416107	-0.784974	-1.5393	-0.791546
WP_004618229.1	-1.74649	-0.279332	-0.110422	0.996785	1.01073	1.26563	-0.655184	0.251145	0.928231	-1.66027	-0.257424	0.256604
WP_004621513.1	0.183024	0.432477	0.703112	0.388773	0.299234	0.462023	0.227622	0.250203	0.613442	-3.02794	-0.142938	-0.389028
WP_004617063.1	0.955574	0.457976	0.26887	-1.54096	-0.534723	0.561004	0.709498	0.369095	0.766795	-2.34316	0.33411	-0.00408118
WP_004619760.1	0.990849	1.00503	0.981926	-1.27804	-2.49523	0.196262	0.278683	0.196067	0.165226	-0.0140563	-0.0440381	0.0173249
WP_004619366.1	0.473655	0.256096	0.471969	-0.710246	-2.65622	-0.44177	1.17786	0.980844	0.575058	-0.0674144	-0.181164	0.121329
WP_004617070.1	0.692495	0.774107	0.549344	0.291839	-3.02359	-0.250033	0.487527	0.227155	-0.023013	0.175254	0.0954497	0.00346562
WP_004620972.1	0.703575	1.41777	0.649786	-0.421679	-2.42297	-0.709586	-0.276704	-0.00477108	-0.520923	0.483623	0.143728	0.958152
WP_004620520.1	0.812596	0.812387	0.851217	-0.807161	-2.09822	-1.54522	-0.133113	-0.0351152	0.108825	0.499705	0.599482	0.934619
WP_004621947.1	0.843585	0.73641	1.38695	-1.07191	-1.91331	-0.941292	-0.611589	-0.152332	-0.275845	0.554396	0.333879	1.11106
WP_004620579.1	0.908036	0.796325	1.30042	-1.29982	-1.54304	-1.30275	-0.256051	-0.387742	-0.169318	0.309805	0.380217	1.26391
WP_051132013.1	1.12347	1.07496	1.22922	-1.19617	-1.51948	-1.26559	-0.22383	-0.385154	-0.419854	0.132644	0.346271	1.10352
WP_004619364.1	1.0857	1.07504	1.30609	-1.38837	-1.53803	-1.19472	-0.23886	-0.312844	-0.31841	0.405814	0.248985	0.869609
WP_040759490.1	0.922837	1.02466	1.0827	-1.84638	-1.33594	-1.28488	-0.095016	-0.0562566	-0.125458	0.565386	0.381183	0.767172
WP_004616082.1	0.629643	0.858563	1.33313	-1.70067	-1.38644	-0.339309	-0.531621	-0.814535	-0.109412	0.206098	0.458589	1.39596
WP_004618579.1	0.905099	1.3566	1.70976	-1.10959	-1.60011	-1.11435	-0.109847	0.283088	0.236205	0.0866265	-0.21844	-0.425042
WP_004616084.1	0.373253	0.53755	1.42653	-1.65881	-0.914509	-1.54547	-0.672105	0.0624899	1.29235	0.397336	0.474374	0.227012
WP_004616010.1	0.624755	0.468543	0.790924	-1.49628	-1.79038	-1.60342	0.56952	0.156109	0.695016	0.734688	0.514877	0.335655
WP_004618892.1	0.678082	0.649569	0.0480544	-1.35566	-1.18483	-2.05872	0.315922	0.130186	0.166566	0.970605	0.500554	1.13967
WP_004616447.1	0.619966	0.531942	0.766799	-1.31861	-1.63647	-1.47708	-0.14199	-0.158307	-0.178803	0.94566	0.823753	1.22315
WP_004621026.1	0.562367	0.611423	0.670126	-1.62022	-1.25082	-1.50483	-0.0928802	0.113625	-0.441433	0.877515	0.672077	1.40305
WP_004622375.1	0.642025	0.698804	0.7047	-1.44211	-1.52507	-1.31471	-0.00873625	-0.085347	-0.635571	0.796038	0.898494	1.27147
WP_004616935.1	0.607623	0.594035	0.203807	-1.32984	-1.38206	-1.39559	-0.0320487	-0.037012	-0.716692	1.25281	1.00121	1.23376
WP_004619524.1	-0.0535827	0.598502	0.0699453	-1.46065	-1.52052	-1.11077	-0.188278	0.376501	-0.367642	0.907101	1.23341	1.516
WP_004621742.1	0.130934	0.22482	0.274272	-1.56695	-1.44818	-1.24745	0.0579785	0.146632	-0.29495	1.15215	1.2364	1.33433
WP_004615938.1	-0.132779	0.109405	0.263045	-1.51173	-1.3289	-1.12507	-0.108041	-0.00421908	-0.219794	1.25611	1.50296	1.29902
WP_004622344.1	-0.0773794	-0.059424	-0.0792051	-1.41794	-1.54262	-1.1293	0.0701651	0.264444	0.012479	1.22081	1.3191	1.41888
WP_004622347.1	-0.0889717	-0.0264296	-0.139316	-1.78223	-1.58968	-0.79215	0.442227	0.480064	-0.0472722	1.05473	1.20762	1.2814
WP_004622338.1	0.0535719	0.0805181	0.0700692	-1.59051	-1.77549	-1.19483	0.379802	0.351045	0.434473	1.02399	0.977592	1.18977
WP_004622334.1	0.122295	0.182303	0.1707	-1.63144	-1.61414	-1.47569	0.443791	0.540368	0.323085	0.925505	0.978745	1.03448
WP_004622335.1	-0.0458076	-0.0205352	-0.0532683	-1.51881	-1.54635	-1.38777	0.489616	0.510618	0.193147	1.1453	1.00244	1.23142
WP_004622340.1	-0.118739	-0.190584	0.0675706	-1.59236	-1.55775	-1.27097	0.508216	0.451051	0.379463	1.02315	0.966477	1.33447
WP_004620424.1	0.0325404	-0.148683	-0.0735964	-1.27213	-1.59026	-1.5814	0.599998	0.380109	0.565897	0.77263	0.824075	1.49082
WP_004616571.1	-0.0718385	-0.267805	-0.528987	-0.997612	-1.37791	-1.3897	0.410152	0.132291	0.0135587	1.12859	1.54344	1.40582
WP_004617020.1	-0.327399	-0.427168	-0.782358	-0.602571	-1.07593	-1.65433	0.346877	0.483239	-0.0126995	1.3769	1.26057	1.41486
WP_004619811.1	-0.322181	-0.238096	-0.475248	-0.849467	-0.704676	-1.40789	0.0321755	-0.158384	-0.500307	1.56564	1.46344	1.595
WP_004616894.1	-0.329463	-0.612828	-0.713927	-1.28913	-0.457104	-0.962734	-0.0217984	0.046687	-0.220975	1.30874	1.34806	1.90447
WP_004620363.1	-0.479236	-0.849776	-0.452649	-1.21799	-1.00694	-0.91041	0.217168	0.237916	0.09713	1.3037	1.43279	1.62829
WP_004619528.1	-0.526681	-0.348954	-0.0244954	-1.01241	-1.72835	-0.67791	-0.1597	-0.0514374	0.395111	1.58122	1.57974	0.973868
WP_004622336.1	0.059072	0.134218	0.137798	-1.54174	-0.899017	-0.73521	-0.987045	-0.65244	0.352677	1.27009	1.39965	1.46195
WP_004617602.1	0.17929	-0.0458915	0.554908	-1.49786	-1.14107	-0.645374	-0.530519	-0.792074	-0.19234	1.13879	1.35158	1.62057
WP_004616871.1	0.235582	0.112007	0.9509	-1.47947	-1.41876	-0.667853	-0.217128	-0.782746	-0.406679	1.31401	1.03339	1.32675
WP_004622353.1	0.230282	0.552857	0.808251	-1.04511	-1.54614	-0.760603	-0.903176	-0.361998	-0.581756	0.784067	1.26818	1.55515
WP_004616912.1	0.0164966	0.771762	0.314468	-0.832383	-0.853988	-1.07527	-1.28116	-0.655247	-0.411008	1.23385	1.13974	1.63273
WP_004616909.1	0.377897	0.21168	0.413874	-0.9065	-1.18513	-1.27302	-0.64012	-0.498634	-0.642087	1.42933	1.33182	1.38088
WP_004622346.1	0.0520016	0.210436	-0.016087	-1.10414	-1.02838	-1.44424	-0.292286	-0.0382734	-0.596807	1.31148	1.26477	1.68153
WP_004622348.1	0.0760127	0.0262006	0.054574	-1.03327	-1.0514	-1.2844	-0.327798	-0.415272	-0.485562	1.27868	1.48837	1.67387
WP_004616906.1	-0.2009	-0.256126	0.303648	-0.658966	-0.833514	-0.796092	-0.64883	-0.785135	-0.764639	1.30232	1.39611	1.94212
WP_004622351.1	0.65667	0.121506	-0.183839	-0.211161	-2.0669	-0.517254	0.0438872	-0.879465	-0.67324	1.0254	1.17951	1.50489
WP_004616904.1	-1.25259	0.174854	0.196068	-0.222449	-0.765566	-1.03023	-0.550775	-0.914923	-0.0545593	1.50541	1.39644	1.51833
WP_004616925.1	0.339921	0.227214	0.0226774	0.114055	-0.73074	-0.618472	-1.43116	-1.27916	-0.757234	1.40015	1.40655	1.3062
WP_004616916.1	0.737112	0.542433	0.779303	-0.735301	-0.753363	-0.228526	-1.25331	-1.33189	-1.07806	0.762861	1.15245	1.40629
WP_004618982.1	0.600598	0.649622	0.819004	-0.598529	-0.519923	-0.627531	-1.27291	-0.879095	-1.53312	1.0332	1.13497	1.19372
WP_004619679.1	0.763266	0.985855	1.09431	-0.886909	-1.03168	-1.32747	-0.784701	-0.614513	-0.967048	0.624516	0.979829	1.16455
WP_004620788.1	0.761466	0.939773	1.06921	-1.18911	-1.0068	-0.784918	-0.759614	-0.881918	-1.05187	0.770925	0.966518	1.16634
WP_004619976.1	1.00179	1.3259	0.956729	-1.04005	-0.131833	-0.469708	-1.07163	-0.707763	-1.73355	0.724719	0.283175	0.862219
WP_040759482.1	1.05713	0.844752	1.40322	-0.160524	-0.260749	-0.740808	-2.22085	-0.588901	-0.754913	0.347309	0.610263	0.46408
WP_004620620.1	0.912688	0.924031	0.158783	0.188405	0.638415	-0.476422	-1.03593	-0.679447	-2.34729	0.935645	0.833748	-0.052625
WP_004615832.1	0.717334	0.682905	0.68669	-0.284749	-0.00172203	-0.261979	0.285756	-1.57659	-2.31199	0.81938	0.483157	0.761816
WP_004616927.1	0.34089	0.619065	0.350618	0.110198	-0.119789	-2.4378	-0.433114	0.0393872	-1.2569	1.0076	0.748356	1.0315
WP_004620517.1	0.58678	0.15463	0.688591	-0.380898	-1.09787	-0.867029	-0.247893	0.473896	-2.19934	1.07698	1.16153	0.650633
WP_051132006.1	-1.37816	0.00824603	-0.0940556	-0.316611	-1.39359	1.0641	0.276916	-0.314348	-0.809065	0.855365	2.0869	0.0143024
WP_004616088.1	-0.948945	-0.883139	-0.67651	-0.570317	-0.601414	0.538756	-0.234343	-0.569118	-0.376046	0.6606	1.49221	2.16827
WP_040759149.1	-0.353792	-0.533716	-1.41234	-0.518117	-1.11612	-0.243824	0.062438	-0.306353	-0.122156	1.57303	1.38234	1.58862
WP_004616896.1	-0.134928	-0.862565	-1.53981	-0.867689	-0.216276	-0.218613	0.116962	-0.48002	-0.275184	1.45643	1.43021	1.59148
WP_004616898.1	-0.5677	-0.742055	-0.939654	-0.606832	-0.370496	-0.473732	-0.374267	-0.31363	-0.510525	1.53181	1.67865	1.68843
WP_004616907.1	-0.644884	-0.733238	-1.07456	0.107628	0.503222	-1.20173	-0.464176	-0.43342	-0.485138	1.54409	1.49779	1.38442
WP_004616900.1	-0.154505	-1.29139	0.14953	-1.07551	-0.69571	0.0632374	-0.440458	-0.231075	-0.690003	2.06119	1.23473	1.06996
WP_004616773.1	0.286549	-1.59165	-0.0263901	-0.63477	-0.683474	0.303319	-1.86896	1.28625	0.929266	0.894068	0.557072	0.548725
WP_004616457.1	0.0234352	-0.593513	0.385029	-1.60131	0.135911	-2.07971	0.0272127	1.18566	0.293241	0.508463	1.28699	0.428592
WP_004619078.1	-1.6619	0.227265	0.126021	0.131601	0.300453	-2.32366	0.747906	1.01979	0.680406	0.347446	0.648815	-0.244145
WP_004622169.1	-0.999362	-0.466054	0.827907	-0.608097	-1.08383	-0.632103	1.13933	0.918043	0.928988	1.65204	-0.750232	-0.926631
WP_004621161.1	-0.0760854	0.760737	-1.27494	-1.2598	-0.866505	-1.24998	0.85874	1.17054	0.900115	1.04534	0.658901	-0.667057
WP_004616882.1	0.169797	0.0843749	-1.50353	-1.33888	-1.45608	-0.092633	0.393088	-0.217989	1.43746	0.883083	1.26052	0.380799
WP_004619176.1	1.33648	-0.806153	-1.58947	-1.06822	-1.39678	-0.469176	0.622919	0.753218	0.602631	0.855048	0.538216	0.621283
WP_004616947.1	-0.440336	-1.84153	-0.242503	-0.338236	-1.83299	-0.0377404	1.08703	0.742482	0.601226	0.876914	0.69376	0.731927
WP_004620915.1	-1.22004	-0.828924	-0.696977	-1.5132	-0.962786	0.594376	1.22522	1.29152	1.01653	0.542324	0.520532	0.0314255
WP_004622271.1	-0.76673	-1.27562	-1.33383	-1.10671	-0.895642	1.13827	1.00551	1.18637	0.775156	0.697784	0.362966	0.212475
WP_004620194.1	-1.38151	-0.741474	-1.8433	0.0932295	-0.866156	0.0813562	0.475859	0.573827	1.16603	1.10608	1.08461	0.25145
WP_004616948.1	-0.895343	-1.1153	-1.9559	-0.201161	-0.626799	-0.223625	0.976258	1.18079	0.746904	0.91684	0.90111	0.296232
WP_004616131.1	-0.806713	-1.51011	-0.971259	-0.586676	-0.509951	-1.05204	1.10503	1.25798	1.02067	0.824494	0.873659	0.354937
WP_004622342.1	-1.10311	-1.31532	-1.20645	-0.815624	-0.299756	-0.762519	1.0271	1.09103	0.937076	0.880759	1.04266	0.524171
WP_004619035.1	-1.20153	-1.40275	-1.17805	-0.601001	-0.584392	-0.517253	0.84618	0.968723	0.968782	1.07761	1.09304	0.530641
WP_004616570.1	-1.14639	-1.04154	-0.714731	-1.10683	-1.08095	-0.530373	0.818769	0.695083	0.8839	1.15496	1.09764	0.97046
WP_004619174.1	-1.48122	-0.625431	-1.19741	-0.83457	-0.719635	-0.559507	0.511555	0.689646	0.62932	1.33436	1.0948	1.15809
WP_004621238.1	-1.15355	-0.955748	-1.62462	-0.255039	-0.41465	-0.128792	0.118365	0.589712	-0.0818922	1.43575	1.67194	0.798528
WP_004622108.1	-1.54838	-1.24601	-2.0389	0.593495	0.769474	0.64221	0.511359	0.699993	0.619249	0.172233	0.288235	0.537041
WP_004617424.1	-1.47097	-1.32446	-1.87319	0.312103	0.323281	0.463121	1.06759	1.04236	0.704119	0.408208	0.496148	-0.148307
WP_004619343.1	-0.170225	-1.76651	-1.30787	-0.411172	0.716368	0.470115	1.35721	0.999071	1.27546	-0.702341	0.0620178	-0.522114
a. CAZymes from different clusters were distinguishhed by various filled colours.

## Sheet: LFQ for Figure4 ST
Protein ID	Log2LFQ intensity Glu1	Log2LFQ intensity Glu2	Log2LFQ intensity Glu3	Log2LFQ intensity Cel1	Log2LFQ intensity Cel2	Log2LFQ intensity Cel3	Log2LFQ intensity Ceb1	Log2LFQ intensity Ceb2	Log2LFQ intensity Ceb3	Log2LFQ intensity CS1	Log2LFQ intensity CS2	Log2LFQ intensity CS3
WP_051132012.1	21.3203	21.289	19.0957	20.8156	20.2205	17.9997	22.0746	21.9064	18.0541	21.1733	19.0242	19.8361
WP_004618089.1	21.8426	20.7617	18.3396	20.835	20.3142	19.9204	18.9329	21.6865	19.9173	21.5608	21.688	21.8222
WP_004619410.1	20.2641	20.4359	18.6106	20.2595	18.9246	18.5753	19.8568	20.0742	19.6542	19.0141	20.524	20.7405
WP_004621239.1	22.3381	22.3164	22.3793	21.414	18.0227	21.698	22.3374	22.1551	22.4384	22.0845	22.1763	22.7858
WP_004616875.1	24.3508	24.4958	24.4233	20.9316	17.4461	21.3696	21.9896	22.2638	21.6232	21.7627	21.6824	22.6919
WP_004618994.1	21.8443	22.4023	23.2767	18.3275	17.4477	19.1749	21.2537	18.7921	20.8947	18.0041	19.2868	21.0181
WP_004619417.1	25.4109	25.5284	25.555	22.9951	22.8427	23.0666	23.8553	24.1798	24.8563	23.834	23.8417	24.752
WP_004620452.1	23.6411	24.3211	24.1881	22.1716	21.9749	21.7467	23.1552	22.6899	22.8623	22.9982	22.9653	23.1988
WP_004616542.1	25.299	25.3171	26.336	21.3933	21.2534	21.8488	22.8426	22.7654	23.6177	23.6671	24.7985	25.1908
WP_004622366.1	28.7123	28.8412	28.5797	26.3136	26.2635	26.026	26.2435	26.119	26.2487	26.5997	26.8304	27.7244
WP_004616847.1	28.145	28.3164	28.4102	25.0477	25.3195	25.0874	25.8525	26.0031	25.9764	25.9842	25.9971	25.9576
WP_004618990.1	23.6748	23.8863	23.728	22.3147	21.7932	21.5769	22.3133	22.5434	21.9338	22.3085	22.5487	22.4973
WP_004619648.1	28.1533	28.2796	27.789	26.8525	26.9808	26.1923	27.0621	27.1474	26.3433	26.8159	26.938	27.1885
WP_004618893.1	24.7818	24.7223	24.3729	23.4588	23.409	23.1481	24.3434	24.3599	23.7234	23.9083	23.9128	24.0322
WP_004618897.1	26.8138	26.8368	26.4995	25.4304	25.3968	24.949	25.9044	26.0676	25.8348	25.9083	25.9196	25.5533
WP_004621926.1	25.7029	25.8272	25.686	24.1418	23.4164	23.1243	24.8339	25.0115	24.3548	24.5419	23.7771	24.221
WP_004619525.1	25.1956	25.1017	25.2886	22.295	22.0231	21.3779	23.4422	23.524	23.391	22.6047	22.3799	22.8137
WP_004620454.1	26.4234	26.2298	26.6779	24.385	23.6539	23.2275	25.4356	25.3254	26.08	23.7066	23.5651	25.2014
WP_004618414.1	29.3281	29.515	29.5774	27.3388	27.4585	27.0955	28.9074	28.9431	29.1739	27.3451	27.3507	28.1247
WP_004621354.1	26.2646	26.4324	26.6824	25.3549	25.0729	25.2276	26.1584	26.2614	25.9455	24.3988	24.3361	25.3755
WP_004616461.1	28.9325	29.0818	29.4246	28.0343	27.9456	28.3748	29.1789	29.4178	30.0172	27.7082	27.6615	29.2416
WP_004618961.1	26.6529	26.4883	26.3464	26.0808	26.1417	26.1923	26.6849	26.693	26.7427	25.5696	25.4874	25.7978
WP_004616212.1	22.8637	22.9459	22.7183	23.2496	23.231	22.7622	23.1362	23.2362	22.9132	22.6019	22.4611	22.2739
WP_004619971.1	23.5603	23.4682	24.1372	24.5811	24.0372	23.9681	23.9817	23.8947	24.6857	23.8361	24.1754	23.5443
WP_004619317.1	19.7943	19.7262	19.6784	19.9776	20.3487	19.3676	19.9929	18.4434	20.9775	19.0971	19.5423	17.8449
WP_004618894.1	18.805	20.1777	19.9669	19.7117	19.9366	19.2993	19.9611	19.8687	20.7233	20.029	19.2153	17.5353
WP_004619304.1	26.7031	26.71	26.9147	26.6101	26.5019	26.6039	26.6804	26.7822	27.5173	26.6424	26.3842	26.3306
WP_004621747.1	23.6389	23.4878	23.6965	23.9546	24.0423	23.9939	23.7185	24.0994	24.9999	23.3961	23.0207	23.3928
WP_004618229.1	24.0687	24.5741	24.6323	24.4446	24.7568	24.9901	25.0137	25.0185	25.1063	24.0984	24.5816	24.7587
WP_004621513.1	22.9026	23.1748	23.4701	22.9512	22.9759	23.3723	23.1271	23.0294	23.207	19.3987	22.5469	22.2783
WP_004617063.1	22.9213	22.4123	22.2189	22.6696	22.3214	22.7282	20.3677	21.3969	22.5177	19.5471	22.2856	21.9397
WP_004619760.1	25.993	26.0204	25.9757	24.6157	24.4559	24.3962	21.605	19.251	24.4563	24.0495	23.9915	24.1102
WP_004619366.1	23.4998	23.2643	23.498	24.2623	24.049	23.6096	22.2179	20.1109	22.5086	22.914	22.7908	23.1184
WP_004617070.1	23.2614	23.372	23.0674	22.9837	22.6309	22.2919	22.7185	18.2263	21.9843	22.5606	22.4524	22.3278
WP_004620972.1	22.5395	23.1062	22.4968	21.7617	21.9775	21.5679	21.6467	20.0587	21.4182	22.365	22.0953	22.7415
WP_004620520.1	25.8588	25.8581	25.9728	23.0659	23.3553	23.7804	21.0753	17.2625	18.8956	24.9347	25.2294	26.2191
WP_004621947.1	23.7427	23.5691	24.6232	21.3847	22.1289	21.9288	20.6388	19.2754	20.8505	23.2741	22.9168	24.1762
WP_004620579.1	27.3951	27.2822	27.7918	26.2182	26.0851	26.3059	25.163	24.9171	25.16	26.7903	26.8615	27.7549
WP_051132013.1	28.5589	28.4971	28.6935	26.8436	26.6382	26.5941	25.6057	25.1941	25.5173	27.2975	27.5694	28.5335
WP_004619364.1	30.4512	30.4366	30.7536	28.6339	28.5324	28.5247	27.0567	26.8514	27.3224	29.5184	29.3032	30.1547
WP_040759490.1	25.8915	26.0236	26.0989	24.5706	24.6209	24.5311	22.2978	22.9602	23.0265	25.4276	25.1885	25.6894
WP_004616082.1	28.1385	28.285	28.5887	27.3954	27.2144	27.6656	26.6473	26.8484	27.5185	27.8675	28.0291	28.6289
WP_004618579.1	24.291	24.7176	25.0513	23.3321	23.7033	23.6591	22.3876	21.9241	22.3831	23.5177	23.2295	23.0343
WP_004616084.1	26.8329	26.9816	27.7863	25.8867	26.5516	27.6649	24.9936	25.6673	25.0962	26.8547	26.9244	26.7005
WP_004616010.1	25.6798	25.4976	25.8735	25.6153	25.1332	25.7617	23.2063	22.8633	23.0813	25.808	25.5516	25.3426
WP_004618892.1	22.298	22.2701	21.6819	21.9439	21.7622	21.7978	20.3093	20.4763	19.6218	22.584	22.1244	22.7494
WP_004616447.1	28.2046	28.0551	28.454	26.9104	26.8827	26.8479	24.9121	24.3722	24.6429	28.7577	28.5507	29.229
WP_004621026.1	28.8647	28.9065	28.9565	28.3068	28.4826	28.01	27.0062	27.3208	27.1045	29.1331	28.9581	29.5806
WP_004622375.1	27.9674	28.0497	28.0582	27.0245	26.9135	26.1163	24.9478	24.8275	25.1323	28.1906	28.339	28.8794
WP_004616935.1	26.6051	26.5878	26.0896	25.7885	25.7822	24.9145	24.1317	24.0651	24.0478	27.4288	27.1076	27.4045
WP_004619524.1	22.3595	23.2105	22.5207	22.1837	22.9208	21.9496	20.5232	20.4451	20.9798	23.6132	24.0391	24.4079
WP_004621742.1	26.2807	26.4562	26.5487	26.1444	26.3101	25.4847	23.1071	23.3291	23.7043	28.1896	28.3471	28.5301
WP_004615938.1	27.1253	27.5698	27.8517	27.1707	27.3613	26.9657	24.5947	24.9303	25.3043	29.6742	30.1272	29.7529
WP_004622344.1	23.7688	23.8125	23.7644	24.1283	24.6016	23.9877	20.5029	20.1992	21.2061	26.9315	27.1709	27.414
WP_004622347.1	22.8042	22.9375	22.6969	23.9364	24.0171	22.8931	19.195	19.6054	21.3054	25.242	25.5679	25.7251
WP_004622338.1	26.3769	26.4605	26.4281	27.3896	27.3003	27.5593	21.2732	20.699	22.5015	29.3893	29.2453	29.904
WP_004622334.1	29.7226	29.8817	29.8509	30.5746	30.8305	30.2547	25.0752	25.121	25.4879	31.8512	31.9923	32.14
WP_004622335.1	28.7828	28.8343	28.7676	29.8736	29.9164	29.2696	25.7819	25.7258	26.0489	31.2094	30.9184	31.3849
WP_004622340.1	29.2181	29.0699	29.6024	30.5113	30.3934	30.2457	26.1787	26.2501	26.8416	31.5733	31.4565	32.2155
WP_004620424.1	26.4712	26.282	26.3604	27.0637	26.8341	27.0281	25.1088	24.7767	24.7859	27.244	27.2977	27.9939
WP_004616571.1	21.5187	21.0888	20.5159	22.576	21.9665	21.706	19.4878	18.6536	18.6277	24.1521	25.0621	24.7602
WP_004617020.1	23.3204	23.0834	22.2395	24.9225	25.2465	24.0682	22.6666	21.5419	20.1677	27.3699	27.0935	27.4601
WP_004619811.1	24.0696	24.2459	23.7488	24.8125	24.413	23.6963	22.9643	23.2679	21.7938	28.0269	27.8127	28.0885
WP_004616894.1	21.1456	20.3266	20.0344	22.0349	22.2328	21.4592	18.3719	20.7767	19.3153	25.8805	25.9941	27.6023
WP_004620363.1	24.2315	23.5658	24.2792	25.4825	25.5198	25.2669	22.9043	23.2835	23.4569	27.4344	27.6663	28.0175
WP_004619528.1	22.6841	22.9125	23.3295	23.1557	23.2949	23.8688	22.0598	21.1396	22.4897	25.3933	25.3914	24.6127
WP_004622336.1	21.6433	21.8253	21.834	19.1098	19.9202	22.3544	17.7664	19.323	19.7197	24.5762	24.89	25.0409
WP_004617602.1	23.0884	22.5209	24.035	21.2995	20.6403	22.1518	18.8616	19.7608	21.01	25.5065	26.0427	26.7206
WP_004616871.1	24.2353	24.102	25.0074	23.7467	23.1363	23.5422	22.3843	22.4498	23.2603	25.3993	25.0964	25.4131
WP_004622353.1	24.8017	25.3385	25.7635	22.9156	23.8162	23.4505	22.6794	21.8457	23.1529	25.7233	26.5288	27.0064
WP_004616912.1	21.927	23.9014	22.7059	18.5346	20.1709	20.8094	19.7078	19.6513	19.0729	25.1094	24.8634	26.1522
WP_004616909.1	24.7781	24.3251	24.8761	22.004	22.3895	21.9986	21.2781	20.5188	20.2793	27.6432	27.3775	27.5112
WP_004622346.1	25.8286	26.0545	25.7316	25.3379	25.7	24.9038	24.1807	24.2887	23.6959	27.6239	27.5573	28.1513
WP_004622348.1	25.3847	25.3233	25.3582	24.887	24.7792	24.6925	24.0175	23.9952	23.708	26.8669	27.1253	27.354
WP_004616906.1	21.2876	21.1385	22.6495	20.0785	19.7106	19.7659	20.0511	19.58	19.681	25.3453	25.5985	27.0723
WP_004622351.1	23.5968	22.819	22.3751	22.7061	21.364	21.6638	22.3354	19.638	21.8905	24.1328	24.3568	24.8298
WP_004616904.1	17.602	21.1592	21.2121	19.351	18.4435	20.5875	20.1692	18.8157	18.1562	24.475	24.2034	24.5072
WP_004616925.1	21.755	21.5201	21.0937	18.0631	18.3799	19.4679	21.2842	19.5232	19.7572	23.9652	23.9785	23.7693
WP_004616916.1	24.86	24.6478	24.906	22.691	22.6054	22.882	23.2555	23.2358	23.8077	24.888	25.3126	25.5892
WP_004618982.1	26.9014	26.9781	27.2434	23.9679	24.5845	23.5605	25.0238	25.1469	24.9784	27.5787	27.7381	27.8301
WP_004619679.1	26.1597	26.3594	26.4568	24.7707	24.9234	24.6071	24.679	24.5491	24.2837	26.0352	26.354	26.5198
WP_004620788.1	24.6251	24.9458	25.1787	21.8886	21.6686	21.3628	21.1159	21.4439	21.8431	24.6421	24.9939	25.3534
WP_004619976.1	26.5404	26.7414	26.5125	25.255	25.4806	24.8447	25.2746	25.8376	25.6282	26.3687	26.0949	26.4539
WP_040759482.1	23.1765	22.8789	23.6614	18.5834	20.8701	20.6375	21.4704	21.3299	20.6573	22.1819	22.5504	22.3455
WP_004620620.1	24.7635	24.7719	24.2062	23.3231	23.5866	22.3537	24.2281	24.5608	23.7367	24.7805	24.7051	24.0499
WP_004615832.1	22.3723	22.3278	22.3327	21.8138	19.4038	18.4522	21.0756	21.4418	21.105	22.5044	22.0693	22.4299
WP_004616927.1	21.4264	21.8575	21.4415	20.2272	20.9593	18.9508	21.069	20.7127	17.1211	22.4595	22.0578	22.4965
WP_004620517.1	21.024	20.4828	21.1515	19.9787	20.8826	17.5348	19.8121	18.9142	19.2033	21.6379	21.7437	21.1039
WP_051132006.1	22.5669	23.1022	23.0627	23.206	22.9777	22.7867	22.9768	22.561	23.5099	23.4293	23.9048	23.1046
WP_004616088.1	24.4233	24.4725	24.6271	24.9579	24.7075	24.8519	24.7066	24.6833	25.5363	25.6275	26.2497	26.7554
WP_040759149.1	19.2901	18.9314	17.1798	20.1199	19.3847	19.7519	18.9625	17.7703	19.5093	23.1315	22.7513	23.1626
WP_004616896.1	20.1999	18.032	16.0143	20.9503	19.1717	19.782	18.0168	19.9575	19.9506	24.941	24.8629	25.3433
WP_004616898.1	18.9193	18.315	17.6303	19.5896	19.7997	19.1174	18.7837	19.6027	19.2449	26.1951	26.704	26.7379
WP_004616907.1	19.4427	19.2721	18.613	19.7917	19.8511	19.7512	20.8959	21.6598	18.3674	23.6698	23.5804	23.3615
WP_004616900.1	20.4044	17.4818	21.1859	19.6693	20.2075	19.0278	18.0368	19.0131	20.9641	26.1002	23.9756	23.552
WP_004616773.1	20.6983	18.6217	20.3523	18.3151	21.8036	21.4089	19.6797	19.6258	20.7168	21.37	20.9974	20.9882
WP_004616457.1	22.1675	21.2389	22.7117	22.1732	23.9168	22.5736	19.722	22.3368	19.0019	22.8975	24.0693	22.7773
WP_004619078.1	18.4816	20.616	20.5016	21.2042	21.5114	21.128	20.5079	20.6987	17.734	20.7518	21.0923	20.0834
WP_004622169.1	18.8106	19.4095	20.8627	21.2125	20.964	20.9762	19.25	18.7157	19.223	21.7883	19.0904	18.8923
WP_004621161.1	20.1277	21.3966	18.31	21.5451	22.0179	21.6079	18.3329	18.9292	18.3478	21.8281	21.2421	19.2317
WP_004616882.1	22.3746	22.3201	21.308	22.5169	22.1274	23.1826	21.413	21.3383	22.2073	22.8292	23.0698	22.5091
WP_004619176.1	22.302	18.4093	16.9862	21.0056	21.2423	20.9687	17.9332	17.3363	19.0215	21.4273	20.8517	21.0026
WP_004616947.1	21.915	19.9317	22.195	24.0768	23.5891	23.3892	22.0595	19.9438	22.4848	23.7794	23.5201	23.5742
WP_004620915.1	24.5455	24.8091	24.898	26.1936	26.2382	26.0529	24.3479	24.7189	25.7684	25.7333	25.7186	25.389
WP_004622271.1	25.6346	25.4068	25.3808	26.4277	26.5086	26.3246	25.4824	25.5769	26.4871	26.29	26.1401	26.0728
WP_004620194.1	19.3354	20.4061	18.563	22.4424	22.6062	23.5968	21.8023	20.1975	21.7824	23.4966	23.4606	22.067
WP_004616948.1	22.2214	22.0005	21.1563	24.1009	24.3063	23.8706	22.9185	22.4911	22.896	24.0413	24.0255	23.418
WP_004616131.1	19.5743	17.8072	19.1609	24.3772	24.7614	24.1652	20.1271	20.3199	18.958	23.6724	23.7959	22.4927
WP_004622342.1	18.5614	17.9895	18.2829	24.3022	24.4745	24.0596	19.3362	20.7264	19.4793	23.9078	24.3441	22.9469
WP_004619035.1	23.5013	23.0968	23.5485	27.6181	27.8644	27.8646	24.7086	24.742	24.877	28.0833	28.1144	26.9837
WP_004616570.1	19.7513	20.1397	21.3503	27.0309	26.5727	27.2721	19.8979	19.9937	22.0332	28.2762	28.0639	27.5928
WP_004619174.1	17.0446	19.4956	17.8575	22.7519	23.262	23.0892	18.8966	19.2258	19.6844	25.1084	24.4223	24.6036
WP_004621238.1	21.479	21.7021	20.9479	22.9132	23.4447	22.6874	22.4922	22.3122	22.6345	24.3987	24.665	23.6801
WP_004622108.1	26.0552	26.3748	25.5366	28.2324	28.4318	28.3464	28.3192	28.5052	28.3707	27.8739	27.9965	28.2595
WP_004617424.1	24.9443	25.0645	24.6141	27.0278	27.0071	26.7295	26.4077	26.4169	26.5317	26.4866	26.5588	26.0299
WP_004619343.1	21.189	20.1235	20.4296	22.2086	21.9695	22.154	21.0282	21.7808	21.6164	20.8338	21.344	20.9541
